# Supplementary material for: ﻿Annotated checklist of Rubus L. (Rosaceae) from South America
Source: PhytoKeys. 2024 Oct 9;247:75–110. doi: 10.3897/phytokeys.247.127527 (PMC11484635; doi:10.3897/phytokeys.247.127527)
Supplement: Supplementary material 1 — Summary of accepted species of Rubus from South America, available names and their types [file phytokeys-247-075_article-127527__-s001.xlsx]

## Sheet: Valid_species
ID1	Status	Genus	Species	Author	Infra_level	Infra_species	Infra_author	Complete_name
1001	Accepted	Rubus	acanthophyllos	Focke				Rubus acanthophyllos
1002	Accepted	Rubus	adenothallus	Focke				Rubus adenothallus
1003	Accepted	Rubus	adenotrichos	Schltdl.				Rubus adenotrichos
1004	Accepted	Rubus	alutaceus	B.L.Moreno, Casierra & Albesiano				Rubus alutaceus
1005	Accepted	Rubus	azuayensis	Romol.				Rubus azuayensis
1006	Accepted	Rubus	bogotensis	Kunth				Rubus bogotensis
1007	Accepted	Rubus	boliviensis	Focke				Rubus boliviensis
1008	Accepted	Rubus	bozae	Vargas				Rubus bozae
1009	Accepted	Rubus	neobrasiliensis	Espinel-Ortiz, Böhnert, Romol. & Weigend				Rubus neobrasiliensis
1010	Accepted	Rubus	briareus	Focke				Rubus briareus
1011	Accepted	Rubus	bullatus	Rusby				Rubus bullatus
1012	Accepted	Rubus	chloropetalus	Vargas				Rubus chloropetalus
1013	Accepted	Rubus	choachiensis	A.Berger				Rubus choachiensis
1014	Accepted	Rubus	compactus	Benth.				Rubus compactus
1015	Accepted	Rubus	conchyliatus	Focke				Rubus conchyliatus
1016	Accepted	Rubus	coriaceus	Poir.				Rubus coriaceus
1017	Accepted	Rubus	erythroclados	Martius ex Hook.f.				Rubus erythroclados
1018	Accepted	Rubus	floribundus	Kunth				Rubus floribundus
1019	Accepted	Rubus	geoides	Sm.				Rubus geoides
1020	Accepted	Rubus	glabratus	Kunth				Rubus glabratus
1021	Accepted	Rubus	glaucophyllus	Vargas				Rubus glaucophyllus
1022	Accepted	Rubus	glaucus	Benth.				Rubus glaucus
1023	Accepted	Rubus	guyanensis	Focke				Rubus guyanensis
1024	Accepted	Rubus	imperialis	Cham. & Schltdl.				Rubus imperialis
1025	Accepted	Rubus	jamaicensis	L.				Rubus jamaicensis
1026	Accepted	Rubus	killipii	A.Berger				Rubus killipii
1027	Accepted	Rubus	laegaardii	Romol.				Rubus laegaardii
1028	Accepted	Rubus	longistipularis	Espinel-Ortiz & Romol.				Rubus longistipularis
1029	Accepted	Rubus	loxensis	Benth.				Rubus loxensis
1030	Accepted	Rubus	mandonii	Focke				Rubus mandonii
1031	Accepted	Rubus	maquipucunensis	Espinel-Ortiz & Romol.				Rubus maquipucunensis
1032	Accepted	Rubus	megalococcus	Focke				Rubus megalococcus
1033	Accepted	Rubus	mollifrons	Focke				Rubus mollifrons
1034	Accepted	Rubus	novogranatensis	Aspl.				Rubus novogranatensis
1035	Accepted	Rubus	nubigenus	Kunth				Rubus nubigenus
1036	Accepted	Rubus	organensis	Gardn.				Rubus organensis
1037	Accepted	Rubus	paraguariensis	(Chodat & Hassler) Basualdo & Zardini				Rubus paraguariensis
1038	Accepted	Rubus	pendulus	Rusby				Rubus pendulus
1039	Accepted	Rubus	peruvianus	Fritsch				Rubus peruvianus
1040	Accepted	Rubus	radicans	Cav.				Rubus radicans
1041	Accepted	Rubus	roseus	Poir.				Rubus roseus
1042	Accepted	Rubus	ruizii	Focke				Rubus ruizii
1043	Accepted	Rubus	rusbyi	Britton				Rubus rusbyi
1044	Accepted	Rubus	schottii	Pohl ex Focke				Rubus schottii
1045	Accepted	Rubus	sellowii	Cham. & Schltdl.				Rubus sellowii
1046	Accepted	Rubus	urticifolius	Poir.				Rubus urticifolius
1047	Excluded	Rubus	adenomallus	Sodiro ex Focke	var.	larecajanus	Focke	Rubus adenomallus var. larecajanus
1048	Excluded	Rubus	aenigmaticus	Focke				Rubus aenigmaticus
1049	Excluded	Rubus	eriocarpus	Liebm.				Rubus eriocarpus
1050	Excluded	Rubus	loxensis	Benth.	f.	parvifolius	Kuntze	Rubus loxensis f. parvifolius
1051	Excluded	Rubus	porphyromallos	Focke				Rubus porphyromallos
1052	Excluded	Rubus	schottii	Pohl ex Focke	var.	pohlianus	Focke	Rubus schottii var. pohlianus
1053	Excluded	Rubus	urticifolius	Poir.	var.	rosiflorus	Vargas	Rubus urticifolius var. rosiflorus

## Sheet: Names-Designations
ID1	Accepted_excluded_species	ID2	Genus	Species	Author	Infra_level	Infra_species	Infra_author	Name	Species_status	Name/Designation	Publication	Year	Public_link	Type_complete	Syn_or_epitype_complete
1001	Rubus acanthophyllos	2001	Rubus	acanthophyllos	Focke				Rubus acanthophyllos	Accepted	Name	Abh. Naturwiss. Vereins Bremen 4: 161	1874	https://www.biodiversitylibrary.org/page/33705874#page/167/mode/1up	Venezuela. Mérida: Sep 1846 (fl), N. Funck & L.J. Schlim 1142 (holotype: LE (n.v.); isotype: P-682371 [image!]).	-
1001	Rubus acanthophyllos	2002	Rubus	jelskii	Fritsch				Rubus jelskii	Synonym	Name	in Szyszyl., Diss. Cl. Math.-Phys. Acad. Litt. Cracov. 29: 220	1894		Peru. Cajamarca: Cutervo, May 1879, C. de Jelski 6 (lectotype, designated by Romoleroux 1996, pg. 10: B-10-0278049 [image!]).	-
1002	Rubus adenothallus	2003	Rubus	adenothallus	Focke				Rubus adenothallus	Accepted	Name	in Herzog, Meded. Rijks-Herb. 19: 56	1913	https://www.biodiversitylibrary.org/page/13684161#page/426/mode/1up	Bolivia. Río Sanjana, near Calacheca, 3500 m, Jan 1911 (fl), Th. Herzog 2399 (lectotype, designated by Romoleroux 1996, pg. 31: L-0019722 [image!], L-0019723 [image!]).	-
1003	Rubus adenotrichos	2004	Rubus	adenotrichos	Schltdl.				Rubus adenotrichos	Accepted	Name	Linnaea 13(2): 267	1839	https://www.biodiversitylibrary.org/page/35386534#page/275/mode/1up	Mexico. Jalapa, May 1829 (fl), C.J.W. Schiede s.n. (lectotype, designated here: HAL-60490 [image!]).	-
1003	Rubus adenotrichos	2005	Rubus	roseorum	A.Berger				Rubus roseorum	Synonym	Name	J. Wash. Acad. Sci. 16(6): 161	1926	https://www.biodiversitylibrary.org/page/39922157#page/195/mode/1up	Ecuador. [Pichincha]: Vicinity of Quito 26 Oct–01 Nov 1918 (fl, fr), J.N. Rose & G. Rose 23548 (holotype: US-00095484 [image!]; isotypes: GH-40522 [image!], NY-429652 [image!]).	-
1004	Rubus alutaceus	2006	Rubus	alutaceus	B.L.Moreno, Casierra & Albesiano				Rubus alutaceus	Accepted	Name	Revista Brasil. Fruticult. 42(2)-e542: 3	2020	https://www.scielo.br/j/rbf/a/wqhb3HYnrZXRC8JvLsckfZL/?format=html&lang=en&stop=previous	Colombia. Boyacá: Municipality of Gachantivá, El Carmen Farm, 2504 m, 31 Mar 2017, B. Moreno 2 (holotype: COL (n.v.)).	-
1005	Rubus azuayensis	2007	Rubus	azuayensis	Romol.				Rubus azuayensis	Accepted	Name	Fl. Ecuador 56: 9 (-10; fig. 2)	1996	-	Ecuador. Azuay: The eastern Cordillera, 4–6 km, north of the village of Sevilla de Oro, 9000–1000 ft, 14 Aug 1945 (fl, fr), W.H. Camp E-4693 (holotype: NY-39569 [image!]; isotypes: BM-000622366 [image!], US-0478811 [image!], US-1013533 [image!].	-
1006	Rubus bogotensis	2008	Rubus	bogotensis	Kunth				Rubus bogotensis	Accepted	Name	Nov. Gen. Sp. [H.B.K.] 6[Quarto]: 220	1823	https://www.biodiversitylibrary.org/page/7242#page/226/mode/1up	Colombia. Santa Fé de Bogotá, "1370 hex", Sep (fr), A. von Humboldt & M.A. Bonpland s.n. (lectotype, designated by Romoleroux 1996, pg. 36: P-00679380 [image!]).	-
1006	Rubus bogotensis	2009	Rubus	bogotensis	Kunth	var.	normalis	Kuntze	Rubus bogotensis var. normalis	Synonym	Designation	Revis. Gen. Pl. 3[3]: 78	1898	https://www.biodiversitylibrary.org/page/3299#page/556/mode/1up	Based on Rubus bogotensis Kunth.	-
1006	Rubus bogotensis	2010	Rubus	adenomallus	Sodiro ex Focke				Rubus adenomallus	Synonym	Name	Biblioth. Bot. 18, Heft 83: 52	1914	https://www.biodiversitylibrary.org/page/47184510#page/286/mode/1up	Ecuador. [Pichincha]: "Crescit prope Nono" [Grows near Nono], 1887 (fr), A. Sodiro 408 (lectotype, designated here: Q-3605!).	-
1007	Rubus boliviensis	2011	Rubus	boliviensis	Focke				Rubus boliviensis	Accepted	Name	Abh. Naturwiss. Vereins Bremen 4: 158	1874	https://www.biodiversitylibrary.org/page/33705874#page/164/mode/1up	Bolivia. [La-Paz]: Larecaja "Viciniis Soratam, ad rivum Challasuyo" [near Sorata, at the river Challasuyo], 2600 m, Aug 1857 (fl, fr), G. Mandon 676 (lectotype, designated by Romoleroux 1996, pg. 46: W-65297 [image!]; isoloectotype: K-000424914 [image!]).	-
1007	Rubus boliviensis	2012	Rubus	chagalensis	Hieron.				Rubus chagalensis	Synonym	Name	Bot. Jahrb. Syst. 20(3, Beibl. 49): 28	1895	https://www.biodiversitylibrary.org/item/678#page/757/mode/1up	Ecuador. Azuay: Chagal, Western Andes of Cuenca, 2000–2600 m, Oct (fl), F.C. Lehman 4969 (lectotype, designated by Romoleroux 1996, pg. 46: F-V0068374F [image!]; isolectotype: K-000424913 [image!]).	-
1007	Rubus boliviensis	2013	Rubus	herzogii	Focke				Rubus herzogii	Synonym	Name	in Herzog, Meded. Rijks-Herb. 19: 56	1913	https://www.biodiversitylibrary.org/page/13684161#page/426/mode/1up	Bolivia. Saimapata, 2000 m, Mar 1911 (fl), T. Herzog 1663 (lectotype, designated here: L-0019779 [image!]).	-
1007	Rubus boliviensis	2014	Rubus	briareus	Focke	subsp.	herzogii	(Focke) Focke	Rubus briareus subsp. herzogii	Synonym	Name	Biblioth. Bot. 18, Heft 83: 56	1914	https://www.biodiversitylibrary.org/page/47184510#page/290/mode/1up	Based on Rubus herzogii Focke.	-
1008	Rubus bozae	2015	Rubus	bozae	Vargas				Rubus bozae	Accepted	Name	Revista Univ. (Cuzco) 32(84): 261	1943	https://books.google.com.ec/books?id=nojNdAiVHw0C&pg=RA2-PA262&lpg=RA2-PA262&dq=Revista+Univ.+(Cuzco)+32(84):+262&source=bl&ots=DaatZ3MdlU&sig=ACfU3U3aq-mF80lm2iPR0eM1Twq9CWgNSQ&hl=en&sa=X&ved=2ahUKEwjZ3c6ujc6DAxUokyYFHYzrAIgQ6AF6BAgWEAM#v=onepage&q=Rubus&f=false	Peru. Cuzco: Calca, Lares, inmediaciones de Pampa Corral, 3600 m, 09 Feb 1943 (fl, fr), C. Vargas 3212 (holotype: CUZ-3981!).	-
1009	Rubus neobrasiliensis	2016	Rubus	brasiliensis	Mart.				Rubus brasiliensis	Synonym	Designation	Cat. Hort. Monac.: 173.	1829	https://www.digitale-sammlungen.de/en/view/bsb10374738?page=191	Nomen nudum, no type.	-
1009	Rubus neobrasiliensis	2017	Rubus	brasiliensis	Martius ex Hook.f.				Rubus brasiliensis	Synonym	Name	Fl. Bras. (Martius) 14(2): 62	1867	https://www.biodiversitylibrary.org/page/141586#page/38/mode/1up	Brazil. Rio de Janeiro: C.F.P. von Martius s.n. (lectotype, designated by Fuks 1984, pg. 16: M-214193 [image!]).	Brazil. Unknown: J.P.E. Pohl s.n. (syntype: BR-17779821 [image!]).
1009	Rubus neobrasiliensis	2018	Rubus	bogotensis	Kunth	var.	brasiliensis	(Mart.) Kuntze	Rubus bogotensis var. brasiliensis	Synonym	Name	Revis. Gen. Pl. 3[3]: 78	1898	https://www.biodiversitylibrary.org/page/3299#page/556/mode/1up	Based on Rubus brasiliensis Martius ex Hook.f.	-
1010	Rubus briareus	2019	Rubus	briareus	Focke				Rubus briareus	Accepted	Name	Repert. Spec. Nov. Regni Veg. 9: 235	1911	https://www.biodiversitylibrary.org/page/231342#page/242/mode/1up	Bolivia. La Paz: Nor Yungas, Unduavi, 3200 m, 12 Feb 1907 (fl, fr), O. Buchtien 640 (lectotype, designated here: US-00097866 [image!]; isolectotype: NY-429632 [image!]).	-
1011	Rubus bullatus	2020	Rubus	bullatus	Rusby				Rubus bullatus	Accepted	Name	Bull. New York Bot. Gard. 4(14): 351	1907	https://www.biodiversitylibrary.org/page/31043558#page/399/mode/1up	Bolivia. M. Bang 2235 (lectotype, designated here: NY-429638 [image!]); isolectotypes: E-00010689 [image!], E-00296708 [image!], F-V0068373F [image!], GH-26798 [image!], GH- 26799 [image!], K-000424877 [image!], MICH-111130 [image!], MO-255141 [image!], NY-429635 [image!], NY-429636 [image!], NY-429637 [image!], PH-21481 [image!], PH-21482 [image!], PUL-380 [image!], US-00097868 [image!], US-0064…	-
1011	Rubus bullatus	2021	Rubus	betonicifolius	Focke				Rubus betonicifolius	Synonym	Name	Biblioth. Bot. 72: 33	1910	https://www.biodiversitylibrary.org/page/5010738#page/49/mode/1up	Based on R. bullatus Rusby	-
1012	Rubus chloropetalus	2022	Rubus	chloropetalus	Vargas				Rubus chloropetalus	Accepted	Name	Revista Univ. (Cuzco) 32(84): 262	1943	https://books.google.com.ec/books?id=nojNdAiVHw0C&pg=RA2-PA262&lpg=RA2-PA262&dq=Revista+Univ.+(Cuzco)+32(84):+262&source=bl&ots=DaatZ3MdlU&sig=ACfU3U3aq-mF80lm2iPR0eM1Twq9CWgNSQ&hl=en&sa=X&ved=2ahUKEwjZ3c6ujc6DAxUokyYFHYzrAIgQ6AF6BAgWEAM#v=onepage&q=Rubus&f=false	Peru. Cuzco: Calca, entre Quishuaraní y Lares, 3200–3500 m, 30 Aug 1943, C. Vargas 3585 (holotype: CUZ-3991! p.p.; isotypes: CUZ!, USM-13834!).	-
1013	Rubus choachiensis	2023	Rubus	choachiensis	A.Berger				Rubus choachiensis	Accepted	Name	J. Wash. Acad. Sci. 16(6): 160	1926	https://www.biodiversitylibrary.org/page/39922157#page/194/mode/1up	Colombia. Cundinamarca: Páramo de Choachí, near Bogotá, 3700 m, 8 Aug 1922 (fl), E.P. Killip & Brother Ariste-Joseph 11967 (holotype: US-00097876 [image!]).	-
1013	Rubus choachiensis	2024	Rubus	gachetensis	A.Berger				Rubus gachetensis	Synonym	Name	J. Wash. Acad. Sci. 16(6): 160	1926	https://www.biodiversitylibrary.org/page/39922157#page/194/mode/1up	Colombia. [Cundinamarca]: Camino de Gachetá, in forests, 2300 m, Jan 1920 (fl), Brother Ariste-Joseph A543 (holotype: US-00097911 [image!]).	-
1014	Rubus compactus	2025	Rubus	compactus	Benth.				Rubus compactus	Accepted	Name	Pl. Hartw. [Bentham]: 129. 1844	1839	https://www.biodiversitylibrary.org/page/796579#page/129/mode/1up	Ecuador. [Loja]: "In montibus Saraguro" [mountain of Saraguro], T. Hartweg 731 (lectotype, designated by Romoleroux 1996, pg. 24: K-000424927 [image!]; isolectotype: LD-1246155 [image!]).	-
1015	Rubus conchyliatus	2026	Rubus	conchyliatus	Focke				Rubus conchyliatus	Accepted	Name	in Herzog, Meded. Rijks-Herb. 19: 54	1913	https://www.biodiversitylibrary.org/page/13684161#page/424/mode/1up	Bolivia. Río Sanjana, 3400 m, T. Herzog 2206a (lectotype, designated here: L-0019750 [image!]).	-
1015	Rubus conchyliatus	2027	Rubus	lechleri	Focke	var.	conchyliatus	(Focke) Focke	Rubus lechleri var. conchyliatus	Synonym	Name	Biblioth. Bot. 18, Heft 83: 21	1914	https://www.biodiversitylibrary.org/page/47184510#page/255/mode/1up	Based on Rubus conchyliatus Focke.	-
1016	Rubus coriaceus	2028	Rubus	coriaceus	Poir.				Rubus coriaceus	Accepted	Name	Encycl. [J. Lamarck & al.] 6(1): 237	1804	https://www.biodiversitylibrary.org/page/725006#page/240/mode/1up	Peru. J. Dombey s.n. (holotype: P-0678397 [image!]).	-
1016	Rubus coriaceus	2029	Rubus	roseus	Poir.	var.	coriaceus	(Poir.) Ser.	Rubus roseus var. coriaceus	Synonym	Name	Prodr. [A. P. de Candolle] 2: 562 (1825)	1825	https://www.biodiversitylibrary.org/page/153861#page/567/mode/1up	Based on Rubus coriaceus Poir.	-
1016	Rubus coriaceus	2030	Rubus	stuebelii	Hieron.				Rubus stuebelii	Synonym	Name	Bot. Jahrb. Syst. 21(3): 311	1895	https://www.biodiversitylibrary.org/page/205882#page/323/mode/1up	Colombia. Excursión de Popayán al páramo de Huila, Mar 1869 (fl), A. Stübel 282f (lectotype, designated by Romoleroux 1996, pg. 12: B-10-0248190 [image!]).	Colombia. Excursión al Volcán de Chiles, 4000–4500 m, Jan–Feb 1870 (fl), A. Stübel 461c (B-10-0248190 [image!]).
1016	Rubus coriaceus	2031	Rubus	glabratus	Kunth	var.	heterophyllus	Sodiro ex Benoist	Rubus glabratus var. heterophyllus	Synonym	Designation	Bull. Soc. Bot. France 90: 15	1943	https://www.tandfonline.com/doi/abs/10.1080/00378941.1943.10837469	Nomen nudum, no type.	-
1017	Rubus erythroclados	2032	Rubus	erythroclados	Martius ex Hook.f.				Rubus erythroclados	Accepted	Name	Fl. Bras. (Martius) 14(2): 62	1867	https://www.biodiversitylibrary.org/page/141586#page/38/mode/1up	Brazil. Minas Gerais: “Habitat in sepibus prope Capaó ubi Tapazii inveniuntur” [Habitat in the hedges near Capaó where the Tapazii are found], Feb (fl, fr), C.F.P. von Martius 853 (lectotype, designated by Fuks 1984, pg. 13: M-214178 [image!]).	Brazil. Unknown: “near Hamhó”, Aug 1840 (fr), G. Gardner 4546 (syntype: K-424880 [image!]); Villa ricca, 1829 (fr), J.P.E. Pohl s.n. (syntype: M-214179 [image!]).
1018	Rubus floribundus	2033	Rubus	floribundus	Kunth				Rubus floribundus	Accepted	Name	Nov. Gen. Sp. [H.B.K.] 6[Quarto]: 219 (Tab. DLVII)	1823	https://www.biodiversitylibrary.org/page/7242#page/225/mode/1up	Ecuador. [Loja]: "Crescit in andibus loxensium" [Grows on Loja´s Andes], "800–1800 hex", Aug (fl), A. von Humboldt & M.A. Bonpland 3396 (lectotype, designated by Romoleroux 1996, pg. 42: P-00679379 [image!]; isolectotype: P-00162116 [image!]).	-
1018	Rubus floribundus	2034	Rubus	robustus	C.Presl				Rubus robustus	Synonym	Name	Epimel. Bot. 196	1851	https://www.biodiversitylibrary.org/page/40597340#page/198/mode/1up	Peru. "In vallibus cordillerum Peruviae" [In the valleys of the Peruvian cordillera], T. Haenke s.n. (lectotype, designated by Romoleroux 1996, pg. 45: PRC-450067 [image!]).	-
1018	Rubus floribundus	2035	Rubus	jamaicencis	L.	var.	floribundus	(Kunth) Kuntze	Rubus jamaicencis var. floribundus	Synonym	Name	Revis. Gen. Pl. 1: 221	1891	https://www.biodiversitylibrary.org/page/127681#page/379/mode/1up	Based on Rubus floribundus Kunth.	-
1018	Rubus floribundus	2036	Rubus	abundus	Rydb.				Rubus abundus	Synonym	Name	N. Amer. Fl. 22(5): 454 (1913), nom. illeg.	1913	https://www.biodiversitylibrary.org/page/751097#page/68/mode/1up	Based on Rubus floribundus Kunth.	-
1018	Rubus floribundus	2037	Rubus	floribundus	Kunth	var.	nimbatus	J.F.Macbr.	Rubus floribundus var. nimbatus	Synonym	Name	Publ. Field Mus. Nat. Hist., Bot. Ser. 8: 118	1930	https://www.biodiversitylibrary.org/page/2650630#page/50/mode/1up	Peru. Huánaco: Huacachi, near Muña, ca 6500 ft, 20 May–01 Jun 1923 (fl, fr), J.F. Macbride 3894 (holotype: F-V0041909F [image!]).	-
1018	Rubus floribundus	2038	Rubus	robustus	C.Presl.	var.	nimbatus	(J.F.Macbr.) J.F.Macbr.	Rubus robustus var. nimbatus	Synonym	Name	Publ. Field Mus. Nat. Hist., Bot. Ser. 13, pt. 2: 1101 (1938)	1938	https://www.biodiversitylibrary.org/item/19764#page/445/mode/1up	Based on Rubus floribundus var. Nimbatus J.F.Macbr.	-
1019	Rubus geoides	2039	Rubus	geoides	Sm.				Rubus geoides	Accepted	Name	Pl. Ic. Ined.: t. 19 (as "XIX").	1789	https://www.biodiversitylibrary.org/page/33681440#page/48/mode/1up	Chile. Magellan, P. Commerson s.n. (holotype: LINN-HS-902.95 [image!]).	-
1019	Rubus geoides	2040	Dalibarda	geoides	(Sm.) Pers.				Dalibarda geoides	Synonym	Name	Syn. Pl. [Persoon] 2(1): 53 (1807)	1807	https://www.biodiversitylibrary.org/page/235387#page/56/mode/1up	Based on Rubus geoides Sm.	-
1019	Rubus geoides	2041	Rubus	antarcticus	Kuntze				Rubus antarcticus	Synonym	Name	Meth. Sp.-Beschr. Rubus 115	1879	https://gallica.bnf.fr/ark:/12148/bpt6k981094/f3.item#	Based on Rubus geoides Sm.	-
1020	Rubus glabratus	2042	Rubus	glabratus	Kunth				Rubus glabratus	Accepted	Name	Nov. Gen. Sp. [H.B.K.] 6[Quarto]: 221 (Tab. DLVIII)	1823	https://www.biodiversitylibrary.org/page/7242#page/226/mode/1up	Colombia. "Pasto, prope Guachucal" [Near Guachucal], "1620 hex", Dec (fl), A. von Humboldt & M.A. Bonpland 2187 (lectotype, designated by Romoleroux 1996, pg. 17: P-00679382 [image!]; isolectotypes: B-10-0248188 [image!], P-00162117 [image!], P-00162119 [image!]).	-
1020	Rubus glabratus	2043	Rubus	ostrinus	Focke				Rubus ostrinus	Synonym	Name	Biblioth. Bot. 18, Heft 83: 21	1914	https://www.biodiversitylibrary.org/page/47184510#page/255/mode/1up	Bolivia. [La Paz]: Nord-Yungas, 4000 m, O. Buchtien 2857 (lectotype, designated here: US-00641902 [image!]).	-
1021	Rubus glaucophyllus	2044	Rubus	glaucophyllus	Vargas				Rubus glaucophyllus	Accepted	Name	Revista Univ. (Cuzco) 32(84): 263	1943	https://books.google.com.ec/books?id=nojNdAiVHw0C&pg=RA2-PA262&lpg=RA2-PA262&dq=Revista+Univ.+(Cuzco)+32(84):+262&source=bl&ots=DaatZ3MdlU&sig=ACfU3U3aq-mF80lm2iPR0eM1Twq9CWgNSQ&hl=en&sa=X&ved=2ahUKEwjZ3c6ujc6DAxUokyYFHYzrAIgQ6AF6BAgWEAM#v=onepage&q=Rubus&f=false	Peru. Cuzco: La Convención, alturas de Quillabamba, "El Dorado", 2900 m, 03 Aug 1943 (fl, fr), C. Vargas 3502 (holotype: CUZ-4002!; isotype: CUZ-4003!).	-
1022	Rubus glaucus	2045	Rubus	glaucus	Benth.				Rubus glaucus	Accepted	Name	Pl. Hartw. [Bentham]: 173. 1845	1839	https://www.biodiversitylibrary.org/page/796579#page/173/mode/1up	Ecuador. [Pichincha]: "In declivitate montis Pichincha, et frequenter cultus sub nomine Mora de Castillo" [in slopes of Pichincha mountain, and frequently cultivated under the name “Mora de Castilla”], T. Hartweg 973 (lectotype, designated by Romoleroux 1996, pg. 29: K-000424919 [image!]; isolectotype: LD-1036950 [image!]).	-
1023	Rubus guyanensis	2046	Rubus	guyanensis	Focke				Rubus guyanensis	Accepted	Name	Abh. Naturwiss. Vereins Bremen 4: 160	1874	https://www.biodiversitylibrary.org/page/33705874#page/166/mode/1up	Guyana. Roraima, Nov 1842 (fl), R. Schomburgk 1038 (lectotype, designated here: US-00468755 [image!]; isolectotype: NY-64737 [image!]).	-
1023	Rubus guyanensis	2047	Rubus	schomburgkii	Klotzsch				Rubus schomburgkii	Synonym	Name	R. Schomburgk Vers. Fauna u. Flora v. Brit. Guinea p. 11ß2 (sine descr.) Reis. Br.-Guiana [Ri. Schomburgk] 3: 1102, nomen (1849).	1848	https://www.biodiversitylibrary.org/page/35304074#page/592/mode/1up	Nomen nudum, no type.	-
1024	Rubus imperialis	2048	Rubus	imperialis	Cham. & Schltdl.				Rubus imperialis	Accepted	Name	Linnaea 2(1): 13 (1827)	1827	https://www.biodiversitylibrary.org/page/93964#page/17/mode/1up	Brazil. Santa Catarina: Apúna, Faxinalzinho, 27°10.817'S, 49°23.617'W, 793 m, 27 Sep 2018 (fl), A. Kassner-Filho, D. Santos, G. Bollmann & L.F. Althoff 3519 (neotype, designated here: FURB-60544 [image!]).	-
1025	Rubus jamaicensis	2049	Rubus	jamaicencis	L.				Rubus jamaicencis	Accepted	Name	Syst. Nat., ed. 12. 2: 349.	1767	https://www.biodiversitylibrary.org/page/42947972#page/355/mode/1up	(lectotype, designated by Adams in Cafferty and Jarvis 2002, pg. 543) [icon]: "Rubus foliis longioribus subtus molli lanugine obductis & incanis, flore & fructu minoribus" in Sloane, Voy. Jamaica 2: t. 213, f. 1. 1725.	Jamaica. H. Sloane s.n. (epitype, designated here: BM-000594064 [image!]).
1025	Rubus jamaicensis	2050	Rubus	jamaicencis	L.	var.	normalis	Kuntze	Rubus jamaicencis var. normalis	Synonym	Designation	Revis. Gen. Pl. 1: 221. 1891. nom. illeg. superfl.	1891	https://www.biodiversitylibrary.org/page/127681#page/379/mode/1up	Based on Rubus jamaicencis.	-
1025	Rubus jamaicensis	2051	Rubus	jamaicencis	L.	var.	nudicaulis	Kuntze	Rubus jamaicencis var. nudicaulis	Synonym	Name	Revis. Gen. Pl. 1: 221	1891	https://www.biodiversitylibrary.org/page/127681#page/379/mode/1up	Venezuela. May 1874, O. Kuntze s.n. (lectotype, designated here: NY-429644 [image!]).	-
1026	Rubus killipii	2052	Rubus	killipii	A.Berger				Rubus killipii	Accepted	Name	J. Wash. Acad. Sci. 16(6): 161	1926	https://www.biodiversitylibrary.org/page/39922157#page/195/mode/1up	Colombia. Cauca: "La Gallera," Micay Valley, Cordillera Occidental, clearing near Río San Joaquin, 1100–1300 m, 29–30 Jun 1922, E.P. Killip 7835 (holotype: US-1142423 [image!]; isotypes: GH-40520 [image!], NY-429646 [image!]).	-
1026	Rubus killipii	2053	Rubus	pastasanus	Diels				Rubus pastasanus	Synonym	Name	Notizbl. Bot. Gart. Berlin-Dahlem 15: 370	1941	https://doi.org/10.2307/3995072	Ecuador. Pastaza: Río Pambay, a lado del paso lateral de Puyo, 01°28.089'S, 78°00.542' W, 955 m, 12 Aug 2023, D. Espinel-Ortiz & C. Restrepo 391 (neotype, designated here: QCA!; isoneotype: BONN!).	-
1027	Rubus laegaardii	2054	Rubus	laegaardii	Romol.				Rubus laegaardii	Accepted	Name	Fl. Ecuador 56: 15 (-17; fig. 5)	1996	-	Morona Santiago: Near the pass on the road Sigsig-Gualaquiza, 3°09.000'S, 78°43.000'W, 3300 m, 29 May 2019, S. Lægaard, L.G. Clark & P. Stern 103042 (holotype: AAU [image!] two sheets; isotype: QCA-92046!).	-
1028	Rubus longistipularis	2055	Rubus	longistipularis	Espinel-Ortiz & Romol.				Rubus longistipularis	Accepted	Name	PhytoKeys 187: 143, figs. 1-3	2021	https://phytokeys.pensoft.net/article/76963/	Ecuador. Pichincha: Nono-Tandayapa road, between km 116–117, 00°01.787'S, 78°38.567'W, 1950 m, 26 Jul 2021 (fl, fr), D. Espinel-Ortiz & H.G. Abad 281 (holotype: QCA-243418!, QCA-7010714! to QCA-7010723!); isotypes: BONN!, HA-13781!, HUTI!, QAP!).	-
1029	Rubus loxensis	2056	Rubus	loxensis	Benth.				Rubus loxensis	Accepted	Name	Pl. Hartw. [Bentham]: 128. 1843	1839	https://www.biodiversitylibrary.org/page/796579#page/128/mode/1up	Ecuador. [Loja]: "In montibus prope Loxa" [In mountain near Loja], 1842, T. Hartweg 731 (lectotype, desginated by Romoleroux 1996, pg. 7: K-000424878 [image!]; isolectotype: LD-1211845 [image!]).	-
1029	Rubus loxensis	2057	Rubus	extensus	Fritsch				Rubus extensus	Synonym	Name	in Szyszyl., Diss. Cl. Math.-Phys. Acad. Litt. Cracov. 29: 221	1894	-	Peru. Chonta Cruz, Tambillo, C. von Jelski 3 (lectotype, designated by Romoleroux 1996, pg. 7: B-10-0248186 [image!]).	-
1029	Rubus loxensis	2058	Rubus	extensus	Fritsch	f.	major	Fritsch	Rubus extensus f. major	Synonym	Name	in Szyszyl., Diss. Cl. Math.-Phys. Acad. Litt. Cracov. 29: 221	1894	-	Peru. Cutervo, C. von Jelski 4 (lectotype, designated by Romoleroux 1996, pg. 7: KRA (n.v.))	-
1030	Rubus mandonii	2059	Rubus	mandonii	Focke				Rubus mandonii	Accepted	Name	Abh. Naturwiss. Vereins Bremen 4: 162	1874	https://www.biodiversitylibrary.org/page/33705874#page/168/mode/1up	Bolivia. La Paz: Larecaja province, 2750–3200 m, Oct 1858–Apr 1859 (fl, fr), G. Mandon 659 (lectotype, designated here: S-08-15139 [image!]; isolectotypes: BR-33828558 [image!], K-000424920 p.p. [image!], NY-435731 [image!], P-03372114 p.p. [image!], P-00682384 [image!]).	-
1031	Rubus maquipucunensis	2060	Rubus	maquipucunensis	Espinel-Ortiz & Romol.				Rubus maquipucunensis	Accepted	Name	PhytoKeys 187: 149, figs. 5-7	2021	https://phytokeys.pensoft.net/article/76963/	Ecuador. Pichincha: cantón Quito, parroquia Nanegal, in front of the Ecological Reserve Maquipucuna entrance, 00°07.457'S, 78°37.744'W, 1278 m, 11 Feb 2021 (fl, fr), D. Espinel-Ortiz, C. Restrepo & A. Sanguano 269 (holotype: QCA-243282!, QCA-7010670! to QCA-7010679!; isotypes: BONN!, HA-13781!, HUTI!, LOJA!, Q!, QCNE!).	-
1032	Rubus megalococcus	2061	Rubus	megalococcus	Focke				Rubus megalococcus	Accepted	Name	Abh. Naturwiss. Vereins Bremen 4: 157	1874	https://www.biodiversitylibrary.org/page/33705874#page/163/mode/1up	Bolivia. La Paz: Larecaja, “Viciniis Sorata” [near Sorata], 3000–3200 m, 1859 (fl), G. Mandon 662 (lectotype, designated by Romoleroux 1996, pg. 31: W (n.v.); isolectotypes: K-000424917 [image!], P-00682383 [image!], P-00682386 [image!]).	-
1032	Rubus megalococcus	2062	Rubus	buchtienii	Focke				Rubus buchtienii	Synonym	Name	Repert. Spec. Nov. Regni Veg. 9: 237	1911	https://www.biodiversitylibrary.org/page/231342#page/244/mode/1up	Bolivia. La Paz: Larecaja, “Viciniis Sorata” [near Sorata], 3000–3200 m, 1859 (fl), G. Mandon 662 (lectotype, designated by Romoleroux 1996, pg. 31: W (n.v.); isolectotypes: K-000424917 [image!], P-00682383 [image!], P-00682386 [image!]).	-
1033	Rubus mollifrons	2063	Rubus	mollifrons	Focke				Rubus mollifrons	Accepted	Name	Repert. Spec. Nov. Regni Veg. 9: 236	1911	https://www.biodiversitylibrary.org/page/231342#page/243/mode/1up	Colombia. Magdalena: Santa Marta, 1898–1901 (fl), H.H. Smith 2512 (neotype, designated here: US-03733639 [image!]).	-
1034	Rubus novogranatensis	2064	Rubus	novogranatensis	Aspl.				Rubus novogranatensis	Accepted	Name	Bot. Not. 1939: 799, fig. 4 (1939)	1939	https://journals.lub.lu.se/bn/article/view/11093/10504	Colombia. Cauca: Cordillera Central, Puracé, 3700 m, Feb 1938 (fl), K. von Sneidern 1794 (holotype: S-R-8022 [image!]; isotypes: A-40521 [image!], B-10-0248184 [image!], NY-429647 [image!]).	-
1035	Rubus nubigenus	2065	Rubus	nubigenus	Kunth				Rubus nubigenus	Accepted	Name	Nov. Gen. Sp. [H.B.K.] 6[Quarto]: 220	1823	https://www.biodiversitylibrary.org/page/7242#page/226/mode/1up	Ecuador. Pichincha: Páramo de puntas, “1700 hex”, Jan (fl, fr), A. von Humboldt & M.A. Bonpland 3088 (lectotype, designated by Romoleroux 1996, pg. 21: P-00679381 [image!]; isolectotype: B-W-09899-010 [image!], P-00162120 [image!]).	-
1035	Rubus nubigenus	2066	Rubus	macrocarpus	Benth.				Rubus macrocarpus	Synonym	Name	Pl. Hartw. [Bentham]: 129. 1844	1839	https://www.biodiversitylibrary.org/page/796579#page/129/mode/1up	Ecuador. Loja: “In jugo montium prope Loxa” [mountains near Loja], T. Hartweg 731* (lectotype, designated by Romoleroux 1996, pg. 22: K-000424922 [image!]; isolectotype: LD-1246215 [image!]).	-
1035	Rubus nubigenus	2067	Rubus	stipularis	Benth.				Rubus stipularis	Synonym	Name	Pl. Hartw. [Bentham]: 173. 1845	1839	https://www.biodiversitylibrary.org/page/796579#page/173/mode/1up	Type. Ecuador. Pichincha: "In decivitate montis Pichincha" [At the foot of Pichincha mountain], 11500 ft, T. Hartweg 971 (lectotype, designated by Romoleroux 1996, pg. 22: K-000424924 [image!]; isolectotype: LD-1060102 [image!]).	-
1035	Rubus nubigenus	2068	Rubus	lechleri	Focke				Rubus lechleri	Synonym	Name	Abh. Naturwiss. Vereins Bremen 4: 161	1874	https://www.biodiversitylibrary.org/page/33705874#page/167/mode/1up	Peru. Cajamarca: "In virgultis prope Agapta" [In bushes near Agapta], Jun 1854, W. Lechler 1997 (lectotype, designated here: K-000424925 [image!]; isolectotype: GOET-010123 [image!]).	-
1035	Rubus nubigenus	2069	Rubus	roseus	Poir.	var.	lechleri	(Focke) J.F.Macbr.	Rubus roseus var. lechleri	Synonym	Name	Publ. Field Mus. Nat. Hist., Bot. Ser. 8: 118	1930	https://www.biodiversitylibrary.org/page/2650630#page/50/mode/1up	Based on Rubus lechleri.	-
1035	Rubus nubigenus	2070	Rubus	andicola	Focke				Rubus andicola	Synonym	Name	Biblioth. Bot. 72: 36	1910	https://www.biodiversitylibrary.org/page/5010738#page/52/mode/1up	Peru. Junín: Tarma, Huacapistana, 2600–2700 m, 20 Jan 1903 (fl, fr), A. Weberbauer (lectotype, designated here: B-10-1172570 [image!]).	-
1035	Rubus nubigenus	2071	Rubus	holtenii	Kuntze				Rubus holtenii	Synonym	Name	Revis. Gen. Pl. 3[3]: 78	1898	https://www.biodiversitylibrary.org/page/3299#page/556/mode/1up	Bolivia. 2500 m, 1–4 Apr 1892 (fr), O. Kuntze s.n. (lectotype, designated here: NY-429640 [image!]).	-
1035	Rubus nubigenus	2072	Rubus	sneidernii	Aspl.				Rubus sneidernii	Synonym	Name	Bot. Not. 1939: 799, fig. 3 (1939)	1939	https://journals.lub.lu.se/bn/article/view/11093/10504	Colombia. Cauca: “ad pag. El Tambo Munchique” [Near El Tambo in Munchique], 2500 m, 26 Apr 1936 (fl), K. von Sneidern 648 (holotype: S-R-8024 [image!]; isotypes: B-10-0248183 [image!], NY-429656 [image!], S-S08-15151 [image!]).	-
1036	Rubus organensis	2073	Rubus	organensis	Gardn.				Rubus organensis	Accepted	Name	London J. Bot. 2: 342	1843	https://www.biodiversitylibrary.org/page/783624#page/342/mode/1up	Brazil. Organ Mountains [Serra dos Órgãos], 1836 (fl, fr), G. Gardner 372 (lectotype, designated here: K-000424883 [image!]).	-
1036	Rubus organensis	2074	Rubus	brasiliensis	Mart. ex Hook.f.	var.	organensis	(Gardn.) Hook f.	Rubus brasiliensis var. organensis	Synonym	Name	Fl. Bras. (Martius) 14(2): 62	1867	https://www.biodiversitylibrary.org/page/141586#page/38/mode/1up	Based on Rubus organensis Gardn.	-
1037	Rubus paraguariensis	2075	Rubus	hassleri	Chodat	var.	paraguariensis	Chodat & Hassl.	Rubus hassleri var. paraguariensis	Synonym	Name	Bull. Herb. Boissier, ser. 2, 3: 799 (1903)	1903	https://www.biodiversitylibrary.org/page/33742201#page/863/mode/1up	Paraguay. San Pedro: “Jejui Guazu”, Sep 1899, E. Hassler 4618 (holotype: G (n.v.)).	-
1037	Rubus paraguariensis	2076	Rubus	paraguariensis	(Chodat & Hassler) Basualdo & Zardini				Rubus paraguariensis	Accepted	Name	Candollea 47(Heft 2): 255 (1992)	1992	-	Based on Rubus hassleri var. paraguariensis Chodat & Hassl.	-
1038	Rubus pendulus	2077	Rubus	pendulus	Rusby				Rubus pendulus	Accepted	Name	Torreya 33 (2): 41 1933	1933	https://www.biodiversitylibrary.org/page/32129899#page/263/mode/1up	Colombia. Huila: Balsillas, at Balsillas river, 2000–2100 m, 03–05 Aug 1917, H.H. Rusby & F.W. Pennell 719 (holotype: NY-429649 [online image]).	-
1039	Rubus peruvianus	2078	Rubus	peruvianus	Fritsch				Rubus peruvianus	Accepted	Name	in Szyszyl., Diss. Cl. Math.-Phys. Acad. Litt. Cracov. 29: 220	1894	-	Peru. Cutervo, May 1879, C. von Jelski 7 (lectotype, designated by Romoleroux 1996, pg. 34: KRA (n.v.)).	-
1039	Rubus peruvianus	2079	Rubus	helioscopus	Focke				Rubus helioscopus	Synonym	Name	Bot. Jahrb. Syst. 54(1, Beibl. 117): 41	1916	https://www.biodiversitylibrary.org/page/191773#page/629/mode/1up	Peru. Ayacucho: Prov. Huanta, "Weg von Tambo über Osno zum Flusse Apurimac" [Road from Tambo, via Osno, to river Apurimac], 3100–3400 m, 31 May 1910 (fl), A. Weberbauer 5580 (holotype: B-10-0248187 [image!]).	-
1039	Rubus peruvianus	2080	Rubus	sparsiflorus	Focke ex J.F.Macbr.				Rubus sparsiflorus	Synonym	Name	Publ. Field Mus. Nat. Hist., Bot. Ser. 8: 117	1930	https://www.biodiversitylibrary.org/page/2650630#page/49/mode/1up	Peru. Huánaco: 9000 ft, 08–22 Jul 1922 (fl, fr), J.F. Macbride & W. Featherstone 1674 p.p. (holotype: F-V0041932F [image!]; isotype: B-10-0248176 [image!]).	-
1039	Rubus peruvianus	2081	Rubus	bogotensis	Kunth	subsp.	eglandulosus	Killip	Rubus bogotensis subsp. eglandulosus	Synonym	Name	J. Wash. Acad. Sci. 24(1): 47	1934	https://www.biodiversitylibrary.org/page/39918429#page/61/mode/1up	Colombia. Santander: Eastern slope of Páramo de Santurbán, toward Mutiscua, 3600–3900 m, 20 Feb 1927 (fl), E.P. Killip & A.C. Smith 19595 (holotype: US-00097864 [image!]; isotypes: A-40516 [image!], GH-40517 [image!]).	-
1040	Rubus radicans	2082	Rubus	radicans	Cav.				Rubus radicans	Accepted	Name	Icon. 5: 7, Tab. 413 (1799)	1799	https://bibdigital.rjb.csic.es/medias/18/03/20/e5/180320e5-2248-4edb-8e74-da6cbae4e7bc/files/CAVIcones5.pdf	Chile. "ex San Carlos de Chiloe" [From San Carlos de Chile], Feb (fl); L. Née 931 (lectotype, designated here: MA-01-00476192!).	-
1040	Rubus radicans	2083	Comaropsis	radicans	(Cav.) Ser.				Comaropsis radicans	Synonym	Name	Prodr. [A. P. de Candolle] 2: 555 (1825)	1825	https://www.biodiversitylibrary.org/page/153861#page/561/mode/1up	Based on Rubus radicans Cav.	-
1041	Rubus roseus	2084	Rubus	roseus	Poir.				Rubus roseus	Accepted	Name	Encycl. [J. Lamarck & al.] 6(1): 245	1804	https://www.biodiversitylibrary.org/page/725006#page/248/mode/1up	Peru. J. Dombey s.n. (holotype: P-00678395 [image!]).	-
1041	Rubus roseus	2085	Rubus	lloensis	Benoist				Rubus lloensis	Synonym	Name	Bull. Soc. Bot. France 81(2): 325	1934	https://www.tandfonline.com/doi/abs/10.1080/00378941.1934.10833971	Ecuador. Pichincha: Palmira, 12 Feb 1931 (fl), R. Benoist 3842 (lectotype, designated by Romoleroux 1996, pg. 19: P-00162127 [image!], isolectotype: P-00162128 [image!]).	-
1041	Rubus roseus	2086	Rubus	santarosensis	Kuntze				Rubus santarosensis	Synonym	Name	Revis. Gen. Pl. 3[3]: 80	1898	https://www.biodiversitylibrary.org/page/3299#page/558/mode/1up	Bolivia. Santa Rosa, 3000 m, 01–04 Apr 1892 (fr), O. Kuntze s.n. (lectotype, designated here: NY-429655 [image!]).	-
1041	Rubus roseus	2087	Rubus	roseus	Poir.	var.	santarosensis	(Kuntze) J.F.Macbr.	Rubus roseus var. santarosensis	Synonym	Name	Publ. Field Mus. Nat. Hist., Bot. Ser. 8: 118	1930	https://www.biodiversitylibrary.org/page/2650630#page/50/mode/1up	Based on Rubus santarosensis Kuntze.	-
1041	Rubus roseus	2088	Rubus	rosiflorus	Hook.				Rubus rosiflorus	Synonym	Name	Icon. Pl. 1: tab XLVI (t. 46)	1837	https://www.biodiversitylibrary.org/page/16044426#page/100/mode/1up	Ecuador. Pichincha: Woods on the western declivity of Pichincha, 9000 ft, W. Jameson 101 (holotype: K-000424926 [image!]).	-
1041	Rubus roseus	2089	Rubus	roseus	Poir.	var.	rosiflorus	(Hook.) Focke	Rubus roseus var. rosiflorus	Synonym	Name	Biblioth. Bot. 72: 36	1910	https://www.biodiversitylibrary.org/page/5010738#page/52/mode/1up	Based on Rubus rosiflorus Hook.	-
1041	Rubus roseus	2090	Rubus	nubigenus	Kunth	var.	subinermis	Benoist	Rubus nubigenus var. subinermis	Synonym	Name	Bull. Soc. Bot. France 90: 15	1943	https://www.tandfonline.com/doi/abs/10.1080/00378941.1943.10837469	Ecuador. [Pichincha]: “Pentes orientales du Mojanda” [In western slopes of Mojanda], 03 Mar 1931 (fl), R. Benoist 4000 (holotype: P-03145738 [image!]).	-
1042	Rubus ruizii	2091	Rubus	ruizii	Focke				Rubus ruizii	Accepted	Name	Abh. Naturwiss. Vereins Bremen 4: 162	1874	https://www.biodiversitylibrary.org/page/33705874#page/168/mode/1up	Peru. H. Ruiz 18/65 (neotype, designated here: MA-01-00812077!).	-
1042	Rubus ruizii	2092	Rubus	nubigenus	Kunth	subsp.	ruizii	(Focke) Focke	Rubus nubigenus subsp. ruizii	Synonym	Name	Biblioth. Bot. 72: 37	1910	https://www.biodiversitylibrary.org/page/5010738#page/53/mode/1up	Based on Rubus ruizii Focke.	-
1042	Rubus ruizii	2093	Rubus	weberbaueri	Focke				Rubus weberbaueri	Synonym	Name	Biblioth. Bot. 72: 38	1910	https://www.biodiversitylibrary.org/page/5010738#page/54/mode/1up	Peru. Huánuco: Huamalíes, "Berge südwestlich von Monzon" [Mountains south-west of Monzon], 3200–3300 m, 12 Jun 1903 (fl, fr), A. Weberbauer 3362 (holotype: B-10-0248171 [image!]).	-
1043	Rubus rusbyi	2094	Rubus	rusbyi	Britton				Rubus rusbyi	Accepted	Name	Bull. Torrey Bot. Club 17(1): 10 (1890)	1890	https://www.biodiversitylibrary.org/page/664952#page/22/mode/1up	Bolivia. La Paz: Unduavi, 10000 ft., Oct 1885 (fl), H.H. Rusby 2508 (holotype: NY-429653 [image!]).	-
1044	Rubus schottii	2095	Rubus	schottii	Pohl ex Focke				Rubus schottii	Accepted	Name	Abh. Naturwiss. Vereins Bremen 4: 157	1874	https://www.biodiversitylibrary.org/page/33705874#page/163/mode/1up	Brazil. Schott 5885 (lectotype, designated here: W-279047 [image!]; isolectotype: W-279046 [image!], W-279048 [image!]).	-
1045	Rubus sellowii	2096	Rubus	sellowii	Cham. & Schltdl.				Rubus sellowii	Accepted	Name	Linnaea 2(1): 15 (1827)	1827	https://www.biodiversitylibrary.org/page/93964#page/19/mode/1up	Brazil. Brasilia meridionalis, Sellow s.n. (lectotype, designated here: B-10-0248177 [image!]; isolectotype: HAL-98247 [image!]).	-
1046	Rubus urticifolius	2097	Rubus	urticifolius	Poir.				Rubus urticifolius	Accepted	Name	Encycl. [J. Lamarck & al.] 6(1): 246	1804	https://www.biodiversitylibrary.org/page/725006#page/249/mode/1up	Peru. J. Dombey s.n. (holotype: P-00678396 [image!]).	-
1046	Rubus urticifolius	2098	Dyctisperma	urticifolius	(Poir.) Raf.				Dyctisperma urticifolius	Synonym	Name	Sylva Tellur.: 160	1838	https://www.biodiversitylibrary.org/page/404716#page/160/mode/1up	Based on Rubus urticifolius Poir.	-
1046	Rubus urticifolius	2099	Rubus	trichomallus	Schltdl.				Rubus trichomallus	Synonym	Name	Linnaea 13(2): 268	1839	https://www.biodiversitylibrary.org/page/35386534#page/276/mode/1up	Mexico. Hacienda de la Laguna, Aug 1829 (fr), C.J.W. Schiede s.n. (lectotype, designated here: HAL-60486 [image!]).	-
1046	Rubus urticifolius	2100	Rubus	urticifolius	Poir.	var.	typicus	Focke	Rubus urticifolius var. typicus	Synonym	Designation	Biblioth. Bot. 18, Heft 83: 56	1914	https://www.biodiversitylibrary.org/page/47184510#page/290/mode/1up	Based on Rubus urticifolius Poir.	-
1046	Rubus urticifolius	2101	Rubus	hassleri	Chodat				Rubus hassleri	Synonym	Name	Bull. Herb. Boissier 7, App. 1: 66 (1899)	1899	https://www.biodiversitylibrary.org/page/33638625#page/1144/mode/1up	Paraguay. Feb 1885–1895 (fl), E. Hassler 1901 (lectotype, designated here: G (n.v.), isolectotypes: BM-000548793 [image!], P-682374 [image!]).	-
1046	Rubus urticifolius	2102	Rubus	urticifolius	Poir.	var.	hassleri	(Chodat) Focke	Rubus urticifolius var. hassleri	Synonym	Name	Biblioth. Bot. 18, Heft 83: 55	1914	https://www.biodiversitylibrary.org/page/47184510#page/291/mode/1up	Based on Rubus hassleri Chodat.	-
1047	Rubus adenomallus var. larecajanus	2103	Rubus	adenomallus	Sodiro ex Focke	var.	larecajanus	Focke	Rubus adenomallus var. larecajanus	Excluded	Name	Biblioth. Bot. 18, Heft 83: 52	1914	https://www.biodiversitylibrary.org/page/47184510#page/286/mode/1up	Bolivia. [La-Paz]: Larecaja "Viciniis Sorata, inter Laripata et monticulus Pancuasi" [near Sorata, between Laripata and small mountain Pancuasi], 2700–3100 m, Aug (fl, fr) 1859, G. Mandon 658 (lecotype, designated here: K-000424915 [image!], isolectotype: BR-33828565 [image!]).	-
1048	Rubus aenigmaticus	2104	Rubus	aenigmaticus	Focke				Rubus aenigmaticus	Excluded	Name	in Herzog, Meded. Rijks-Herb. 19: 55	1913	https://www.biodiversitylibrary.org/page/13684161#page/425/mode/1up	No sample cited by Focke.	-
1049	Rubus eriocarpus	2105	Rubus	eriocarpus	Liebm.				Rubus eriocarpus	Excluded	Name	Vidensk. Meddel. Naturhist. Foren. Kjøbenhavn 1852: 162	1853	https://www.biodiversitylibrary.org/page/7723758#page/172/mode/1up	Typification required.	Mexico. Puebla: Chinautla, 7000 ft, Jun (fl), Liebmann s.n. (syntype); Vulcanen Orizaba, 10000 ft, Sep (fl), Liebmann s.n. (syntype). Oaxaca: Cerro de Sempoaltepec, 8000–10000 ft, Jun (fr), Liebmann s.n. (syntype). Unknown: Jalapa, May, Schiede s.n. (syntype); Jalapa, Sep, Lerma s.n. (syntype); Mineral del Monte, Ehrenberg s.n. (syntype).
1049	Rubus eriocarpus	2106	Rubus	occidentalis	Liebm.	var.	eriocarpus	(Liebm.) Focke	Rubus occidentalis var. eriocarpus	Excluded	Name	Vidensk. Meddel. Naturhist. Foren. Kjøbenhavn 1852: 162	1853	https://www.biodiversitylibrary.org/page/7723758#page/175/mode/1up	Based on Rubus eriocarpus Liebm.	-
1050	Rubus loxensis f. parvifolius	2107	Rubus	loxensis	Benth.	f.	parvifolius	Kuntze	Rubus loxensis f. parvifolius	Excluded	Name	Meth. Sp.-Beschr. Rubus: 117	1879	https://gallica.bnf.fr/ark:/12148/bpt6k981094/f3.item#	Type not found.	Neu Granada, J. Goudot s.n. (holotype).
1051	Rubus porphyromallos	2108	Rubus	porphyromallos	Focke				Rubus porphyromallos	Excluded	Name	Repert. Spec. Nov. Regni Veg. 9: 235	1911	https://www.biodiversitylibrary.org/page/231342#page/242/mode/1up	No sample cited by Focke.	-
1052	Rubus schottii var. pohlianus	2109	Rubus	schottii	Pohl ex Focke	var.	pohlianus	Focke	Rubus schottii var. pohlianus	Excluded	Name	Abh. Naturwiss. Vereins Bremen 4: 158	1874	https://www.biodiversitylibrary.org/page/33705874#page/164/mode/1up	Brazil. Matto Grosso: “In silva Matto grosso”, Cap Goyaz, J.P.E. Pohl 1093 (holotype: W-279045 [image!]).	-
1053	Rubus urticifolius var. rosiflorus	2110	Rubus	urticifolius	Poir.	var.	rosiflorus	Vargas	Rubus urticifolius var. rosiflorus	Excluded	Name	Revista Univ. (Cuzco) 32(84): 266	1943	https://books.google.com.ec/books?id=nojNdAiVHw0C&pg=RA2-PA262&lpg=RA2-PA262&dq=Revista+Univ.+(Cuzco)+32(84):+262&source=bl&ots=DaatZ3MdlU&sig=ACfU3U3aq-mF80lm2iPR0eM1Twq9CWgNSQ&hl=en&sa=X&ved=2ahUKEwjZ3c6ujc6DAxUokyYFHYzrAIgQ6AF6BAgWEAM#v=onepage&q=Rubus&f=false	Peru. Cuzco: Convención, valle de Lucumayo, Amaibamba, 1900 m, 27 Jul 1943, C. Vargas 3433 (hototype: CUZ-5585!; isotype: CUZ-5589!).	-
1009	Rubus neobrasiliensis	2111	Rubus	neobrasiliensis	Espinel-Ortiz, Böhnert, Romol. & Weigend				Rubus neobrasiliensis	Accepted	Name	PhytoKeys	2024	Pending	Based on Rubus brasiliensis Martius ex Hook.f.

## Sheet: Types
ID1	Accepted_excluded_species	ID2	Name	ID3	Status	Herbarium	Her_link	Barcode	Online_image	Comments
1001	Rubus acanthophyllos	2001	Rubus acanthophyllos	3001	Holotype	LE	https://herbariumle.ru/?t=occ&id=228636	LE00018277	https://en.herbariumle.ru/?t=occ&id=228636&rid=image_0382104	-
1001	Rubus acanthophyllos	2001	Rubus acanthophyllos	3002	Isotype	P	https://science.mnhn.fr/institution/mnhn/collection/p/item/p00682371?listIndex=276&listCount=38970	P00682371	http://mediaphoto.mnhn.fr/media/1443760000295HKASRGEyeydSvbeU	-
1001	Rubus acanthophyllos	2002	Rubus jelskii	3003	Lectotype	B	https://herbarium.bgbm.org/object/B100278049	B 10 0278049	https://ww2.bgbm.org/herbarium/images/B/10/02/78/04/b_10_0278049.jpg	-
1002	Rubus adenothallus	2003	Rubus adenothallus	3004	Lectotype	L	https://bioportal.naturalis.nl/en/specimen/L__0019722	L 0019722	https://medialib.naturalis.nl/file/id/L0019722_MLN/format/large	-
1002	Rubus adenothallus	2003	Rubus adenothallus	3005	Lectotype	L	https://bioportal.naturalis.nl/en/specimen/L__0019722	L 0019723	https://medialib.naturalis.nl/file/id/L0019723_MLN/format/large	-
1003	Rubus adenotrichos	2004	Rubus adenotrichos	3006	Lectotype	HAL	https://www.jacq.org/detail.php?ID=144396	HAL 0060490	https://typusdb.botanik.uni-halle.de//jacq-viewer/viewer.html?rft_id=hal_0060490&identifiers=hal_0060490	-
1003	Rubus adenotrichos	2004	Rubus adenotrichos	3007	Ori_mat	HAL	https://www.jacq.org/detail.php?ID=144397	HAL 00107628		Link to web image damaged.
1003	Rubus adenotrichos	2004	Rubus adenotrichos	3008	Pos_ori_mat	GOET	https://gwdu64.gwdg.de/pls/herbar/typen$typen.QueryViewByKey?P_ID=4094&Z_CHK=5586	GOET010090	https://pictures.snsb.info/GOETvplantscoll/web/GOET0100/GOET010090_20120525_144549.jpg	-
1003	Rubus adenotrichos	2004	Rubus adenotrichos	3009	Pos_ori_mat	NY	https://sweetgum.nybg.org/science/vh/specimen-details/?irn=422191	NY 00429609	https://sweetgum.nybg.org/images3/578/922/00429609.jpg	If link to NY database does not work, try with gbif link: https://www.gbif.org/es/occurrence/1928267487
1003	Rubus adenotrichos	2004	Rubus adenotrichos	3010	Pos_ori_mat	P	https://science.mnhn.fr/institution/mnhn/collection/p/item/p00682372?listIndex=277&listCount=38970	P00682372	http://mediaphoto.mnhn.fr/media/1443760003936tLtjwQw1JvnDj6F7	-
1003	Rubus adenotrichos	2005	Rubus roseorum	3011	Holotype	US	http://n2t.net/ark:/65665/3634283e7-14e1-41a4-af1c-bcd5c36fb81a	US 00095484	https://ids.si.edu/ids/media_view?id=ark:/65665/m326312e5d02eb48eaa003162b282af5f6&defaultView=image_dynamic	-
1003	Rubus adenotrichos	2005	Rubus roseorum	3012	Isotype	GH	https://kiki.huh.harvard.edu/databases/specimen_search.php?mode=details&id=23758	GH 00040522	https://s3.amazonaws.com/huhwebimages/5217120F2D724C7/type/full/40522.jpg	-
1003	Rubus adenotrichos	2005	Rubus roseorum	3013	Isotype	NY	https://sweetgum.nybg.org/science/vh/specimen-details/?irn=219272	NY 00429652	https://sweetgum.nybg.org/images3/578/957/00429652.jpg	If link to NY database does not work, try with gbif link: https://www.gbif.org/es/occurrence/1928078362
1004	Rubus alutaceus	2006	Rubus alutaceus	3014	Holotype	COL				Not seen, and not available online.
1005	Rubus azuayensis	2007	Rubus azuayensis	3015	Holotype	NY	https://sweetgum.nybg.org/science/vh/specimen-details/?irn=738195	NY 00039569	https://sweetgum.nybg.org/images3/570/825/00039569.jpg	If link to NY database does not work, try with gbif link: https://www.gbif.org/es/occurrence/1927973691
1005	Rubus azuayensis	2007	Rubus azuayensis	3016	Isotype	BM	https://data.nhm.ac.uk/object/12adf15f-a56c-465e-9193-a369343ccaff/1702252800000	BM000622366		Digital sample sent directly to authors, it will be available in the herbarium link in the second semester of 2024.
1005	Rubus azuayensis	2007	Rubus azuayensis	3017	Isotype	US	http://n2t.net/ark:/65665/310a460b4-5f00-43bd-b92f-946e413872b8	US 00478811	https://ids.si.edu/ids/media_view?id=ark:/65665/m30b7f137c679f4298846bd810685e08a7&defaultView=image_dynamic	-
1005	Rubus azuayensis	2007	Rubus azuayensis	3018	Isotype	US	http://n2t.net/ark:/65665/3efc76df2-0392-40a8-b638-7664d5588754	US 01013533	https://ids.si.edu/ids/media_view?id=ark:/65665/m355c6ac48c49d4387bca0abbd9b51af7c&defaultView=image_dynamic	-
1006	Rubus bogotensis	2008	Rubus bogotensis	3019	Lectotype	P	https://science.mnhn.fr/institution/mnhn/collection/p/item/p00679380?listIndex=31&listCount=38970	P00679380	http://mediaphoto.mnhn.fr/media/14450374032788UTpmEwWxrtI0oor	-
1006	Rubus bogotensis	2008	Rubus bogotensis	3020	Ori_mat	P	https://science.mnhn.fr/institution/mnhn/collection/p/item/p00162113?listIndex=236&listCount=38970	P00162113	http://mediaphoto.mnhn.fr/media/1443759920475FoEawQoyMcZ0psxI	-
1006	Rubus bogotensis	2010	Rubus adenomallus	3021	Lectotype	Q		Q-3605		Not available online.
1007	Rubus boliviensis	2011	Rubus boliviensis	3022	Lectotype	W	https://www.jacq.org/detail.php?ID=967505	W 0065297	http://jacq.nhm-wien.ac.at/djatoka/jacq-viewer/viewer.html?rft_id=w_0065297&identifiers=w_0065297	-
1007	Rubus boliviensis	2011	Rubus boliviensis	3023	Isolectotype	K	https://data.kew.org/records/occurrences/8053c06c-a809-4bbb-af79-5556eebd9d21	K000424914	https://data.kew.org/images/image/viewer?imageId=aad30984-3c6a-45e0-b47e-73e9d8f4e1dd	-
1007	Rubus boliviensis	2012	Rubus chagalensis	3024	Lectotype	F	https://collections-botany.fieldmuseum.org/catalogue/267569	V0068374F	https://fm-digital-assets.fieldmuseum.org/154/094/V0068374F.jpg	-
1007	Rubus boliviensis	2012	Rubus chagalensis	3025	Isolectotype	K	https://data.kew.org/records/occurrences/153eb483-5f62-4c59-84dc-596128422979	K000424913	https://data.kew.org/images/image/viewer?imageId=b1134742-6d03-4835-b458-11ffd98c4ea3	-
1007	Rubus boliviensis	2013	Rubus herzogii	3026	Lectotype	L	https://bioportal.naturalis.nl/en/specimen/L__0019779	L 0019779	https://medialib.naturalis.nl/file/id/L0019779_MLN/format/large	-
1007	Rubus boliviensis	2013	Rubus herzogii	3027	Pos_ori_mat	US	http://n2t.net/ark:/65665/364497fa4-8955-46d9-b745-6f804d53af82	US 00641886	https://ids.si.edu/ids/media_view?id=ark:/65665/m3c4eb375fe24e4bf8bddbcac2a74ce008&defaultView=image_dynamic	-
1008	Rubus bozae	2015	Rubus bozae	3028	Holotype	CUZ		CUZ-3981		Not available online.
1009	Rubus neobrasiliensis	2017	Rubus brasiliensis	3029	Lectotype	M	https://www.gbif.org/es/occurrence/1848914462	M-0214193	https://pictures.snsb.info/BSMvplantscoll/web/M-0214/M-0214193_20130503_135714.jpg	-
1009	Rubus neobrasiliensis	2017	Rubus brasiliensis	3030	Syntype	BR	https://www.botanicalcollections.be/specimen/BR0000017779821	BR0000017779821	https://gatekeeper02.br.fgov.be/archive02/iipsrv/iipsrv.fcgi?FIF=/var/www/html/images/BR0/000/017/779/821/BR0000017779821.jp2&WID=native&QLT=100&CVT=jpeg	-
1010	Rubus briareus	2019	Rubus briareus	3031	Lectotype	US	http://n2t.net/ark:/65665/30781b63e-bd03-4e75-a210-12f99099bdd7	US 00097866	https://ids.si.edu/ids/media_view?id=ark:/65665/m33733a83273b4483fb2928bdcaf2c213f&defaultView=image_dynamic	-
1010	Rubus briareus	2019	Rubus briareus	3032	Isolectotype	NY	https://sweetgum.nybg.org/science/vh/specimen-details/?irn=336300	NY 00429632	https://sweetgum.nybg.org/images3/578/937/00429632.jpg	If link to NY database does not work, try with gbif link: https://www.gbif.org/es/occurrence/1929646009
1011	Rubus bullatus	2020	Rubus bullatus	3033	Lectotype	NY	https://sweetgum.nybg.org/science/vh/specimen-details/?irn=465016	NY 00429638	https://sweetgum.nybg.org/images3/578/943/00429638.jpg	If link to NY database does not work, try with gbif link: https://www.gbif.org/es/occurrence/1930123315
1011	Rubus bullatus	2020	Rubus bullatus	3034	Isolectotype	E	https://data.rbge.org.uk/search/herbarium/?cfg=fulldetails.cfg&specimen_num=298913	E00010689	https://data.rbge.org.uk/search/herbarium/?specimen_num=298913&cfg=zoom.cfg&filename=E00010689.zip	-
1011	Rubus bullatus	2020	Rubus bullatus	3035	Isolectotype	E	https://data.rbge.org.uk/search/herbarium/?cfg=fulldetails.cfg&specimen_num=298914	E00296708	https://data.rbge.org.uk/search/herbarium/?specimen_num=298914&cfg=zoom.cfg&filename=E00296708.zip	-
1011	Rubus bullatus	2020	Rubus bullatus	3036	Isolectotype	F	https://collections-botany.fieldmuseum.org/catalogue/171947	V0068373F	https://fm-digital-assets.fieldmuseum.org/154/093/V0068373F.jpg	-
1011	Rubus bullatus	2020	Rubus bullatus	3037	Isolectotype	GH	https://kiki.huh.harvard.edu/databases/specimen_search.php?mode=details&id=66632	GH 00026798, GH 00026799	https://s3.amazonaws.com/huhwebimages/0C31ECF4AFA54A8/type/full/26799.jpg	Two barcodes on the same sheet.
1011	Rubus bullatus	2020	Rubus bullatus	3038	Isolectotype	K	https://data.kew.org/records/occurrences/d535e1d6-e22e-4455-8678-3a56a32686c0	K000424877	https://data.kew.org/images/image/viewer?imageId=251ba10b-2a1f-4c73-97a5-23b5124f2c47	-
1011	Rubus bullatus	2020	Rubus bullatus	3039	Isolectotype	MICH	https://www.gbif.org/es/occurrence/1989303971	MICH-1111300	https://quod.lib.umich.edu/cgi/i/image/api/image/herb00ic:1111300:MICH-V-1111300/full/res:0/0/native.jpg	-
1011	Rubus bullatus	2020	Rubus bullatus	3040	Isolectotype	MO	https://tropicos.org/specimen/101947544	MO-255141	http://legacy.tropicos.org/Image/100158555	-
1011	Rubus bullatus	2020	Rubus bullatus	3041	Isolectotype	NY	https://sweetgum.nybg.org/science/vh/specimen-details/?irn=465013	NY 00429635	https://sweetgum.nybg.org/images3/578/940/00429635.jpg	If link to NY database does not work, try with gbif link: https://www.gbif.org/es/occurrence/1930459792
1011	Rubus bullatus	2020	Rubus bullatus	3042	Isolectotype	NY	https://sweetgum.nybg.org/science/vh/specimen-details/?irn=465014	NY 00429636	https://sweetgum.nybg.org/images3/578/941/00429636.jpg	If link to NY database does not work, try with gbif link: https://www.gbif.org/es/occurrence/1928768927
1011	Rubus bullatus	2020	Rubus bullatus	3043	Isolectotype	NY	https://sweetgum.nybg.org/science/vh/specimen-details/?irn=465015	NY 00429637	https://sweetgum.nybg.org/images3/578/942/00429637.jpg	If link to NY database does not work, try with gbif link: https://www.gbif.org/es/occurrence/1928706679
1011	Rubus bullatus	2020	Rubus bullatus	3044	Isolectotype	PH	https://plants.jstor.org/stable/10.5555/al.ap.specimen.ph00021481?searchUri=filter%3Dname%26so%3Dps_group_by_genus_species%2Basc%26Query%3DRubus%2Bbullatus	PH00021481		Image available at plant.jstor
1011	Rubus bullatus	2020	Rubus bullatus	3045	Isolectotype	PH	https://plants.jstor.org/stable/10.5555/al.ap.specimen.ph00021482?searchUri=filter%3Dname%26so%3Dps_group_by_genus_species%2Basc%26Query%3DRubus%2Bbullatus	PH00021482		Image available at plant.jstor
1011	Rubus bullatus	2020	Rubus bullatus	3046	Isolectotype	PUL	https://plants.jstor.org/stable/10.5555/al.ap.specimen.pul00000380?searchUri=filter%3Dname%26so%3Dps_group_by_genus_species%2Basc%26Query%3DRubus%2Bbullatus	PUL-380		Image available at plant.jstor
1011	Rubus bullatus	2020	Rubus bullatus	3047	Isolectotype	US	http://n2t.net/ark:/65665/34d33984e-3edf-4303-9e07-c57b0a7a6f85	US 00097868	https://ids.si.edu/ids/media_view?id=ark:/65665/m38c7b402586344f6e9fa2b340cfa18903&defaultView=image_dynamic	-
1011	Rubus bullatus	2020	Rubus bullatus	3048	Isolectotype	US	http://n2t.net/ark:/65665/335a76d4b-7850-4847-94d9-0bd400b205c8	US 00641884	https://ids.si.edu/ids/media_view?id=ark:/65665/m3acfb2c5076374087a0b36bf0eadbc07c&defaultView=image_dynamic	-
1011	Rubus bullatus	2020	Rubus bullatus	3049	Isolectotype	TEX	https://plants.jstor.org/stable/10.5555/al.ap.specimen.tex00371097?searchUri=filter%3Dname%26so%3Dps_group_by_genus_species%2Basc%26Query%3DRubus%2Bbullatus	TEX00371097		Image available at plant.jstor
1011	Rubus bullatus	2020	Rubus bullatus	3050	Isolectotype	M	https://www.gbif.org/es/occurrence/1848914394	M-0214195	https://pictures.snsb.info/BSMvplantscoll/web/M-0214/M-0214195_20130503_135459.jpg	-
1011	Rubus bullatus	2020	Rubus bullatus	3051	Isolectotype	WU	https://www.jacq.org/detail.php?ID=33312	WU 0027792	https://iiif.jacq.org/viewer/?manifest=https://services.jacq.org/jacq-services/rest/iiif/manifest/33312	-
1011	Rubus bullatus	2021	Rubus betonicifolius	3052	Syntype	B	http://herbarium.bgbm.org/object/B101172571	B 10 1172571	https://pictures.bgbm.org/iiif/2/B!10!11!72!57!B_10_1172571__1.jpg/full/2048,/0/default.jpg	-
1012	Rubus chloropetalus	2022	Rubus chloropetalus	3053	Holotype	CUZ		CUZ-3991		Not available online. Two samples in the same herbarium sheet.
1012	Rubus chloropetalus	2022	Rubus chloropetalus	3054	Isotype	CUZ				Not availabe online, no barcode.
1012	Rubus chloropetalus	2022	Rubus chloropetalus	3055	Isotype	USM		USM-13834		Not available online.
1013	Rubus choachiensis	2023	Rubus choachiensis	3056	Holotype	US	http://n2t.net/ark:/65665/3677fdb40-2b9f-465f-bbac-7a322e35a64b	US 00097876	https://ids.si.edu/ids/media_view?id=ark:/65665/m3810aaf9224d84ec88163ce91bf0dfbc3&defaultView=image_dynamic	-
1013	Rubus choachiensis	2024	Rubus gachetensis	3057	Holotype	US	http://n2t.net/ark:/65665/325831d53-b7d3-4449-974c-94ba86287de5	US 00097911	https://ids.si.edu/ids/media_view?id=ark:/65665/m3f2e0ab0a36a94a8188a91dd992730b0a&defaultView=image_dynamic	-
1014	Rubus compactus	2025	Rubus compactus	3058	Lectotype	K	https://data.kew.org/records/occurrences/540b6ca7-ef14-44bb-986e-5db510fa4398	K000424927	https://data.kew.org/images/image/viewer?imageId=cefdab66-b869-4c60-b2f7-546744daddb2	-
1014	Rubus compactus	2025	Rubus compactus	3059	Isolectotype	LD	http://herbarium.emg.umu.se/record.php?Genus=Rubus&Species=compactus&Page=1&AaccNr=1246155&Ainst=LD&Acoll=&Aid=130840127&nrRecords=1&ARecord=1	LD-1246155	https://www.botmus.lu.se/Lund/Images/1246155.jpg	If herbarium link does not work, repeat the search with the catalogue number (1246155).
1015	Rubus conchyliatus	2026	Rubus conchyliatus	3060	Lectotype	L	https://data.biodiversitydata.nl/naturalis/specimen/L%20%200019750	L 0019750	https://medialib.naturalis.nl/file/id/L0019750_MLN/format/large	-
1016	Rubus coriaceus	2028	Rubus coriaceus	3061	Holotype	P	https://science.mnhn.fr/institution/mnhn/collection/p/item/p00678397?listIndex=29&listCount=38970	P00678397	http://mediaphoto.mnhn.fr/media/1444210733772QDDb4APdwGWIu1VS	-
1016	Rubus coriaceus	2028	Rubus coriaceus	3062	Pos_ori_mat	P	https://science.mnhn.fr/institution/mnhn/collection/p/item/p00162122?listIndex=1&listCount=38970	P00162122	http://mediaphoto.mnhn.fr/media/1443760021023oXozVi1bEwt2nqBN	-
1016	Rubus coriaceus	2030	Rubus stuebelii	3063	Lectotype	B	https://herbarium.bgbm.org/object/B100248190	B 10 0248190	https://ww2.bgbm.org/herbarium/images/B/10/02/48/19/b_10_0248190.jpg	Two samples in the same herbarium sheet.
1016	Rubus coriaceus	2030	Rubus stuebelii	3064	Syntype	B	https://herbarium.bgbm.org/object/B100248190	B-10-0248190	https://ww2.bgbm.org/herbarium/images/B/10/02/48/19/b_10_0248190.jpg	Two samples in the same herbarium sheet.
1017	Rubus erythroclados	2032	Rubus erythroclados	3065	Lectotype	M	http://biocase.snsb.info/wrapper/querytool/details.cgi?dsa=BSMvplantscoll&detail=unit&wrapper_url=http://biocase.snsb.info/wrapper/pywrapper.cgi?dsa=BSMvplantscoll&schema=http://www.tdwg.org/schemas/abcd/2.06&col=BSMvplantscoll&cat=M-0214178%20/%20620128%20/%20277843	M-0214178	https://pictures.snsb.info/BSMvplantscoll/web/M-0214/M-0214178_20130503_141826.jpg	-
1017	Rubus erythroclados	2032	Rubus erythroclados	3066	Syntype	K	https://data.kew.org/records/occurrences/a2d203e0-18ea-4d4d-8198-dad350f4087f	K000424880	https://data.kew.org/images/image/viewer?imageId=14ca18bd-1fcf-4a5a-977f-94ec0f3b2c5d	-
1017	Rubus erythroclados	2032	Rubus erythroclados	3067	Syntype	M	https://www.gbif.org/es/occurrence/1848914738	M-0214179	https://pictures.snsb.info/BSMvplantscoll/web/M-0214/M-0214179_20130503_141939.jpg	-
1018	Rubus floribundus	2033	Rubus floribundus	3068	Lectotype	P	https://science.mnhn.fr/institution/mnhn/collection/p/item/p00679379?listIndex=30&listCount=38970	P00679379	http://mediaphoto.mnhn.fr/media/1445037388293zZdTg73YcNLlO7Uo	-
1018	Rubus floribundus	2033	Rubus floribundus	3069	Isolectotype	P	https://science.mnhn.fr/institution/mnhn/collection/p/item/p00162116?listIndex=239&listCount=38970	P00162116	http://mediaphoto.mnhn.fr/media/1443759935082Ldg98XMMBLHsUdxG	-
1018	Rubus floribundus	2033	Rubus floribundus	3070	Pos_ori_mat	P	https://science.mnhn.fr/institution/mnhn/collection/p/item/p00162114?listIndex=237&listCount=38970	P00162114	http://mediaphoto.mnhn.fr/media/1443759924044bfys8cgHAUyL33E3	-
1018	Rubus floribundus	2034	Rubus robustus	3071	Lectotype	PRC	https://www.jacq.org/detail.php?ID=586132	PRC 450067	http://herbarium-prc.natur.cuni.cz/jacq-viewer/viewer.html?rft_id=prc_450067&identifiers=prc_450067	-
1018	Rubus floribundus	2037	Rubus floribundus var. nimbatus	3072	Holotype	F	https://collections-botany.fieldmuseum.org/catalogue/336443	V0041909F	https://fm-digital-assets.fieldmuseum.org/219/900/V0041909F.jpg	-
1019	Rubus geoides	2039	Rubus geoides	3073	Holotype	LINN	https://linnean-online.org/43774/#?s=0&cv=0&z=0.6359%2C1.1014%2C0.3907%2C0.468	LINN-HS-902.95		Online image availabe at herbarium link
1019	Rubus geoides	2042	Rubus glabratus	3074	Lectotype	P	https://science.mnhn.fr/institution/mnhn/collection/p/item/p00679382?listIndex=33&listCount=38970	P00679382	http://mediaphoto.mnhn.fr/media/1445037451307X1iTPcS4dyZOYCub	-
1019	Rubus geoides	2042	Rubus glabratus	3075	Isolectotype	B	https://herbarium.bgbm.org/object/B100248188	B 10 0248188	https://ww2.bgbm.org/Herbarium/specimen.cfm?idThumb=255767&SpecimenPK=49467&Loan=1&Flash=True&SpecimenSequenz=1	-
1019	Rubus geoides	2042	Rubus glabratus	3076	Isolectotype	P	https://science.mnhn.fr/institution/mnhn/collection/p/item/p00162117?listIndex=240&listCount=38970	P00162117	http://mediaphoto.mnhn.fr/media/1443759951627XzoIn0G5gnEaSgxV	-
1019	Rubus geoides	2042	Rubus glabratus	3077	Isolectotype	P	https://science.mnhn.fr/institution/mnhn/collection/p/item/p00162119?listIndex=242&listCount=38970	P00162119	http://mediaphoto.mnhn.fr/media/14437599701474ChATTnKrqtWO6GQ	-
1020	Rubus glabratus	2043	Rubus ostrinus	3078	Lectotype	US	http://n2t.net/ark:/65665/3200cc6e3-7494-4451-82f4-aa55a5e7e702	US 00641902	https://ids.si.edu/ids/media_view?id=ark:/65665/m3d9dfe8e0788d4772b6af3175899e655d&defaultView=image_dynamic	-
1020	Rubus glabratus	2044	Rubus glaucophyllus	3079	Holotype	CUZ		CUZ-4002		Not available online.
1020	Rubus glabratus	2044	Rubus glaucophyllus	3080	Isotype	CUZ		CUZ-4003		Not available online.
1021	Rubus glaucophyllus	2045	Rubus glaucus	3081	Lectotype	K	https://data.kew.org/records/occurrences/1473dd6e-8fc8-4d97-9d8e-c01ba409294e	K000424919	https://data.kew.org/images/image/viewer?imageId=f5cfa124-abf4-4a5f-94e9-b6d80f3cf904	-
1022	Rubus glaucus	2045	Rubus glaucus	3082	Isolectotype	LD	http://herbarium.emg.umu.se/record.php?Genus=Rubus&Species=glaucus&Page=1&AaccNr=1036950&Ainst=LD&Acoll=&Aid=130551018&nrRecords=1&ARecord=1	LD-1036950	https://www.botmus.lu.se/Lund/Images/1036950.jpg	If herbarium link does not work, repeat the search with the catalogue number (1036950).
1023	Rubus guyanensis	2046	Rubus guyanensis	3083	Lectotype	US	http://n2t.net/ark:/65665/3e6d59d3a-d7f0-4943-8eda-736dd4e3d70d	US 00468755	https://ids.si.edu/ids/media_view?id=ark:/65665/m3ea081fed681945fcac52f35a1c5bdb0d&defaultView=image_dynamic	-
1023	Rubus guyanensis	2046	Rubus guyanensis	3084	Isolectotype	NY	https://sweetgum.nybg.org/science/vh/specimen-details/?irn=243902	NY 00064737	https://sweetgum.nybg.org/images3/571/183/00064737.jpg	If link to NY database does not work, try with gbif link: https://www.gbif.org/es/occurrence/1928019693
1023	Rubus guyanensis	2046	Rubus guyanensis	3085	Pos_ori_mat	P	https://science.mnhn.fr/institution/mnhn/collection/p/item/p03372098?listIndex=2&listCount=10	P03372098	http://mediaphoto.mnhn.fr/media/14413364006956BYIdeU8mawyUChc	-
1023	Rubus guyanensis	2046	Rubus guyanensis	3086	Pos_ori_mat	P	https://science.mnhn.fr/institution/mnhn/collection/p/item/p04114169?listIndex=10&listCount=10	P04114169	http://mediaphoto.mnhn.fr/media/1441357346157PMFokoHRzl4zJI5x	-
1023	Rubus guyanensis	2046	Rubus guyanensis	3087	Pos_ori_mat	K	https://data.kew.org/records/occurrences/e2fbad83-7669-400c-b896-b23bd265d113	K000424881	https://data.kew.org/images/image/viewer?imageId=0cb7f3d1-1e74-410b-8410-87063023a7ea	-
1024	Rubus imperialis	2048	Rubus imperialis	3088	Neotype	FURB	https://specieslink.net/rec/186/60544	FURB60544		If link does not work, repeat the searach with barcode FURB60544. Online image available at herbarium link.
1025	Rubus jamaicensis	2049	Rubus jamaicencis	3089	Lectotype	BM	https://data.nhm.ac.uk/object/86c2795d-0e4c-4300-8911-bfcb084cf919/1710374400000	BM000594063	https://data.nhm.ac.uk/media/226f37b3-d9e5-452c-b4d5-39f90e77368a	The lectotype is the image in Sloane, Voy. Jamaica 2: t. 213, f. 1. 1725. The original drawing is found in BM.
1025	Rubus jamaicensis	2049	Rubus jamaicencis	3090	Epitype	BM	https://data.nhm.ac.uk/object/3bbabbbe-05c0-4667-8c0a-825bea4b3e8c/1710374400000	BM000594064	https://data.nhm.ac.uk/media/ec6655fe-f3fa-4a92-8c8c-fa094674dce8	-
1025	Rubus jamaicensis	2051	Rubus jamaicencis var. nudicaulis	3091	Lectotype	NY	http://sweetgum.nybg.org/science/vh/specimen_details.php?irn=485117	NY 00429644	https://sweetgum.nybg.org/images3/578/949/00429644.jpg	If link to NY database does not work, try with gbif link: https://www.gbif.org/es/occurrence/1930095230
1025	Rubus jamaicensis	2051	Rubus jamaicencis var. nudicaulis	3092	Ori_mat	NY	http://sweetgum.nybg.org/science/vh/specimen_details.php?irn=1084269	NY 00990592	https://sweetgum.nybg.org/images3/493/749/00990592.jpg	If link to NY database does not work, try with gbif link: https://www.gbif.org/es/occurrence/1930219815
1025	Rubus jamaicensis	2051	Rubus jamaicencis var. nudicaulis	3093	Ori_mat	NY	http://sweetgum.nybg.org/science/vh/specimen_details.php?irn=1084258	NY 00990593	https://sweetgum.nybg.org/images3/493/750/00990593.jpg	If link to NY database does not work, try with gbif link: https://www.gbif.org/es/occurrence/1928583229
1026	Rubus killipii	2052	Rubus killipii	3094	Holotype	US	http://n2t.net/ark:/65665/31a3b0eb4-14d4-4c36-b8f4-23efa3c89d7a	US 00097931	https://ids.si.edu/ids/media_view?id=ark:/65665/m3b96e50a3e8824911a4469eb8fa71cf71&defaultView=image_dynamic	-
1026	Rubus killipii	2052	Rubus killipii	3095	Isotype	GH	https://kiki.huh.harvard.edu/databases/specimen_search.php?mode=details&id=89124	GH 00040520	https://s3.amazonaws.com/huhwebimages/B4030719EB2E4D4/type/full/40520.jpg	-
1026	Rubus killipii	2052	Rubus killipii	3096	Isotype	NY	https://sweetgum.nybg.org/science/vh/specimen-details/?irn=37991	NY 00429646	https://sweetgum.nybg.org/images3/578/951/00429646.jpg	If link to NY database does not work, try with gbif link: https://www.gbif.org/es/occurrence/1929609114
1026	Rubus killipii	2053	Rubus pastasanus	3097	Neotype	QCA				Not available online yet.
1026	Rubus killipii	2053	Rubus pastasanus	3098	Isoneotype	BONN		-		Not available online. No barcode.
1027	Rubus laegaardii	2054	Rubus laegaardii	3099	Holotype	AAU	https://www.aubot.dk/show_entry.php?CatalogNumber=S.Laegaard103042&&number=103042&sp_set=all	-	https://www.aubot.dk/show_image.php?CatalogNumber=S.Laegaard103042&RecID=16491&imgType=specimenImg	Holotype: two sheets. No barcode.
1027	Rubus laegaardii	2054	Rubus laegaardii	3100	Holotype	AAU	https://www.aubot.dk/show_entry.php?CatalogNumber=S.Laegaard103042&&number=103042&sp_set=all	-	https://www.aubot.dk/show_image.php?CatalogNumber=S.Laegaard103042&RecID=16492&imgType=specimenImg	Holotype: two sheets. No barcode.
1027	Rubus laegaardii	2054	Rubus laegaardii	3101	Isotype	QCA	https://bioweb.bio/portal/QCAZ/Especimen/592046	QCA92046	https://multimedia20stg.blob.core.windows.net/especimenes/qca92046.jpg	-
1028	Rubus longistipularis	2055	Rubus longistipularis	3102	Holotype	QCA	https://bioweb.bio/portal/QCAZ/Especimen/801541	QCA243418	https://multimedia20stg.blob.core.windows.net/especimenes/801612QCA243418_Rubus_longistipularis-Holotypus.jpg	Holotype: seven sheets and additional dry and spirit material.
1028	Rubus longistipularis	2055	Rubus longistipularis	3103	Holotype	QCA	https://bioweb.bio/portal/QCAZ/Especimen/801541	QCA7010714	https://multimedia20stg.blob.core.windows.net/especimenes/801617QCA243418-7010714_Rubus_longistipularis-Holotypus.jpg	Holotype: seven sheets and additional dry and spirit material.
1028	Rubus longistipularis	2055	Rubus longistipularis	3104	Holotype	QCA	https://bioweb.bio/portal/QCAZ/Especimen/801541	QCA7010715	https://multimedia20stg.blob.core.windows.net/especimenes/801583QCA243418-7010715_Rubus_longistipularis-Holotypus.jpg	Holotype: seven sheets and additional dry and spirit material.
1028	Rubus longistipularis	2055	Rubus longistipularis	3105	Holotype	QCA	https://bioweb.bio/portal/QCAZ/Especimen/801541	QCA7010716	https://multimedia20stg.blob.core.windows.net/especimenes/801613QCA243418-7010716_Rubus_longistipularis-Holotypus.jpg	Holotype: seven sheets and additional dry and spirit material.
1028	Rubus longistipularis	2055	Rubus longistipularis	3106	Holotype	QCA	https://bioweb.bio/portal/QCAZ/Especimen/801541	QCA7010717	https://multimedia20stg.blob.core.windows.net/especimenes/801601QCA243418-7010717_Rubus_longistipularis-Holotypus.jpg	Holotype: seven sheets and additional dry and spirit material.
1028	Rubus longistipularis	2055	Rubus longistipularis	3107	Holotype	QCA	https://bioweb.bio/portal/QCAZ/Especimen/801541	QCA7010718	https://multimedia20stg.blob.core.windows.net/especimenes/801659QCA243418-7010718_Rubus_longistipularis-Holotypus.jpg	Holotype: seven sheets and additional dry and spirit material.
1028	Rubus longistipularis	2055	Rubus longistipularis	3108	Holotype	QCA	https://bioweb.bio/portal/QCAZ/Especimen/801541	QCA7010719	https://multimedia20stg.blob.core.windows.net/especimenes/801660QCA243419-7010718_Rubus_longistipularis-Holotypus.jpg	Holotype: seven sheets and additional dry and spirit material.
1028	Rubus longistipularis	2055	Rubus longistipularis	3109	Holotype	QCA	https://bioweb.bio/portal/QCAZ/Especimen/801541	QCA7010720		Holotype: seven sheets and additional dry and spirit material. Not available online. Dry fruits.
1028	Rubus longistipularis	2055	Rubus longistipularis	3110	Holotype	QCA	https://bioweb.bio/portal/QCAZ/Especimen/801541	QCA7010721		Holotype: seven sheets and additional dry and spirit material. Not available online. Flowers in alcohol.
1028	Rubus longistipularis	2055	Rubus longistipularis	3111	Holotype	QCA	https://bioweb.bio/portal/QCAZ/Especimen/801541	QCA7010722		Holotype: seven sheets and additional dry and spirit material. Not available online. Fruits in alcohol.
1028	Rubus longistipularis	2055	Rubus longistipularis	3112	Holotype	QCA	https://bioweb.bio/portal/QCAZ/Especimen/801541	QCA7010723		Holotype: seven sheets and additional dry and spirit material. Not available online. Flowers in alcohol.
1028	Rubus longistipularis	2055	Rubus longistipularis	3113	Isotype	BONN				Not available online. No barcode.
1028	Rubus longistipularis	2055	Rubus longistipularis	3114	Isotype	HA	https://herbario.uazuay.edu.ec/muestras/13784	HA-13781		Online image available at herbarium link
1028	Rubus longistipularis	2055	Rubus longistipularis	3115	Isotype	HUTI				Not available online. No barcode.
1028	Rubus longistipularis	2055	Rubus longistipularis	3116	Isotype	QAP				Not available online. No barcode.
1029	Rubus loxensis	2056	Rubus loxensis	3117	Lectotype	K	https://data.kew.org/records/occurrences/6dea9deb-c8a8-4a7c-a15a-0288f9b6a2df	K000424878	https://data.kew.org/images/image/viewer?imageId=61403716-2c5f-444e-8a90-3ca567c61971	-
1029	Rubus loxensis	2056	Rubus loxensis	3118	Isolectotype	LD	http://herbarium.emg.umu.se/list.php?Group=*&Subgroup=*&Genus=Rubus&Species=loxensis&SspVarForm=*&HybridName=*&Continent=*&Country=*&Province=*&District=*&InstitutionCode=*&AccessionNo=*&SmartCollector=*&Collectornumber=*&YearStart=*&YearEnd=*&Year=*&Month=*&Day=*&Original_name=*&Original_text=*&Image=*&Type_status=*&Basionym=*&Svenskt_namn=*&Lan=*&Kommun=*&search=Search	LD-1211845	https://www.botmus.lu.se/Lund/Images/1211845.jpg	If herbarium link does not work, repeat the search with the catalogue number (1211845).
1029	Rubus loxensis	2057	Rubus extensus	3119	Lectotype	B	https://herbarium.bgbm.org/object/B100248186	B 10 0248186	https://ww2.bgbm.org/herbarium/images/B/10/02/48/18/b_10_0248186.jpg	-
1029	Rubus loxensis	2058	Rubus extensus f. major	3120	Lectotype	KRA				Not seen. Not available online.
1030	Rubus mandonii	2059	Rubus mandonii	3121	Lectotype	S	http://herbarium.emg.umu.se/record.php?Genus=Rubus&Species=mandonii&Page=1&AaccNr=S08-15139&Ainst=S&Acoll=&Aid=125045563&nrRecords=1&ARecord=1	S08-15139	https://herbarium.nrm.se/img/fbo/large/S08-015001/S08-15139.jpg	If herbarium link does not work, repeat the search with the catalogue number (S08-15139).
1030	Rubus mandonii	2059	Rubus mandonii	3122	Isolectotype	BR	https://www.botanicalcollections.be/specimen/BR0000033828558	BR0000033828558	https://gatekeeper02.br.fgov.be/archive02/iipsrv/iipsrv.fcgi?FIF=/var/www/html/images/BR0/000/033/828/558/BR0000033828558.jp2&WID=native&QLT=100&CVT=jpeg	-
1030	Rubus mandonii	2059	Rubus mandonii	3123	Isolectotype	K	https://data.kew.org/records/occurrences/1c382c26-0cec-4ee2-9fe0-66537119e23f	K000424920	https://data.kew.org/images/image/viewer?imageId=c426d739-2cbe-474f-b492-4cd33954513e	Two species in the same sheet.
1030	Rubus mandonii	2059	Rubus mandonii	3124	Isolectotype	NY	https://sweetgum.nybg.org/science/vh/specimen-details/?irn=154967	NY 00435731	https://sweetgum.nybg.org/images3/579/285/00435731.jpg	If link to NY database does not work, try with gbif link: https://www.gbif.org/es/occurrence/1930036859
1030	Rubus mandonii	2059	Rubus mandonii	3125	Isolectotype	P	https://science.mnhn.fr/institution/mnhn/collection/p/item/p03372114?listIndex=59&listCount=82	P03372114	http://mediaphoto.mnhn.fr/media/1441336400979Whb1mDLjstEvel8C	Two species in the same sheet.
1030	Rubus mandonii	2059	Rubus mandonii	3126	Isolectotype	P	https://science.mnhn.fr/institution/mnhn/collection/p/item/p00682384	P00682384	http://mediaphoto.mnhn.fr/media/1443760068322aA67dm8A0rRe1U52	-
1031	Rubus maquipucunensis	2060	Rubus maquipucunensis	3127	Holotype	QCA	https://bioweb.bio/portal/QCAZ/Especimen/800435	QCA243282	https://multimedia20stg.blob.core.windows.net/especimenes/800485QCA243282_Rubus_maquipucunensis-Holotypus.jpg	Holotype: seven sheets and additional dry and spirit material.
1031	Rubus maquipucunensis	2060	Rubus maquipucunensis	3128	Holotype	QCA	https://bioweb.bio/portal/QCAZ/Especimen/800435	QCA7010670	https://multimedia20stg.blob.core.windows.net/especimenes/800516QCA243282-7010670_Rubus_maquipucunensis-Holotypus.jpg	Holotype: seven sheets and additional dry and spirit material.
1031	Rubus maquipucunensis	2060	Rubus maquipucunensis	3129	Holotype	QCA	https://bioweb.bio/portal/QCAZ/Especimen/800435	QCA7010671	https://multimedia20stg.blob.core.windows.net/especimenes/800486QCA243282-7010671_Rubus_maquipucunensis-Holotypus.jpg	Holotype: seven sheets and additional dry and spirit material.
1031	Rubus maquipucunensis	2060	Rubus maquipucunensis	3130	Holotype	QCA	https://bioweb.bio/portal/QCAZ/Especimen/800435	QCA7010672	https://multimedia20stg.blob.core.windows.net/especimenes/800519QCA243282-7010672_Rubus_maquipucunensis-Holotypus.jpg	Holotype: seven sheets and additional dry and spirit material.
1031	Rubus maquipucunensis	2060	Rubus maquipucunensis	3131	Holotype	QCA	https://bioweb.bio/portal/QCAZ/Especimen/800435	QCA7010673	https://multimedia20stg.blob.core.windows.net/especimenes/800491QCA243282-7010673_Rubus_maquipucunensis-Holotypus.jpg	Holotype: seven sheets and additional dry and spirit material.
1031	Rubus maquipucunensis	2060	Rubus maquipucunensis	3132	Holotype	QCA	https://bioweb.bio/portal/QCAZ/Especimen/800435	QCA7010674	https://multimedia20stg.blob.core.windows.net/especimenes/800517QCA243282-7010674_Rubus_maquipucunensis-Holotypus.jpg	Holotype: seven sheets and additional dry and spirit material.
1031	Rubus maquipucunensis	2060	Rubus maquipucunensis	3133	Holotype	QCA	https://bioweb.bio/portal/QCAZ/Especimen/800435	QCA7010675	https://multimedia20stg.blob.core.windows.net/especimenes/800500QCA243282-7010675_Rubus_maquipucunensis-Holotypus.jpg	Holotype: seven sheets and additional dry and spirit material.
1031	Rubus maquipucunensis	2060	Rubus maquipucunensis	3134	Holotype	QCA	https://bioweb.bio/portal/QCAZ/Especimen/800435	QCA7010676		Holotype: seven sheets and additional dry and spirit material. Not available online. Dry fruits.
1031	Rubus maquipucunensis	2060	Rubus maquipucunensis	3135	Holotype	QCA	https://bioweb.bio/portal/QCAZ/Especimen/800435	QCA7010677		Holotype: seven sheets and additional dry and spirit material. Not available online. Flower strucutre in alcohol.
1031	Rubus maquipucunensis	2060	Rubus maquipucunensis	3136	Holotype	QCA	https://bioweb.bio/portal/QCAZ/Especimen/800435	QCA7010678		Holotype: seven sheets and additional dry and spirit material. Not available online. Flowers in alcohol.
1031	Rubus maquipucunensis	2060	Rubus maquipucunensis	3137	Holotype	QCA	https://bioweb.bio/portal/QCAZ/Especimen/800435	QCA7010679		Holotype: seven sheets and additional dry and spirit material. Not available online. Fruits in alcohol.
1031	Rubus maquipucunensis	2060	Rubus maquipucunensis	3138	Isotype	HA	https://herbario.uazuay.edu.ec/muestras/13781	HA-13781		Online image available at herbarium link
1031	Rubus maquipucunensis	2060	Rubus maquipucunensis	3139	Isotype	HUTI				Not available online. No barcode.
1031	Rubus maquipucunensis	2060	Rubus maquipucunensis	3140	Isotype	LOJA				Not available online. No barcode.
1031	Rubus maquipucunensis	2060	Rubus maquipucunensis	3141	Isotype	Q				Not available online. No barcode.
1031	Rubus maquipucunensis	2060	Rubus maquipucunensis	3142	Isotype	QCNE				Not available online. No barcode.
1032	Rubus megalococcus	2061	Rubus megalococcus	3143	Lectotype	W				Not seen. Not available online.
1032	Rubus megalococcus	2061	Rubus megalococcus	3144	Isolectotype	K	https://data.kew.org/records/occurrences/ef6b144d-d78d-4988-a311-49c8ce6680ba	K000424917	https://data.kew.org/images/image/viewer?imageId=98e177bd-6aa1-46b3-b9d5-55852a5db832	-
1032	Rubus megalococcus	2061	Rubus megalococcus	3145	Isolectotype	P	https://science.mnhn.fr/institution/mnhn/collection/p/item/p00682383?listIndex=281&listCount=38970	P00682383	http://mediaphoto.mnhn.fr/media/1443760064622O1JWvwv4gS5H0dvm	-
1032	Rubus megalococcus	2061	Rubus megalococcus	3146	Isolectotype	P	https://science.mnhn.fr/institution/mnhn/collection/p/item/p00682386?listIndex=284&listCount=38970	P00682386	http://mediaphoto.mnhn.fr/media/1443760075769WkAsNBawajzSuoLf	-
1032	Rubus megalococcus	2062	Rubus buchtienii	3147	Lectotype	NY	https://sweetgum.nybg.org/science/vh/specimen-details/?irn=236944	NY 00429634	https://sweetgum.nybg.org/images3/578/939/00429634.jpg	If link to NY database does not work, try with gbif link: https://www.gbif.org/es/occurrence/1930263624
1033	Rubus mollifrons	2063	Rubus mollifrons	3148	Pho_hol	F	https://collections-botany.fieldmuseum.org/catalogue/233187	-	https://fm-digital-assets.fieldmuseum.org/1631/562/27504.jpg	No barcode.
1033	Rubus mollifrons	2063	Rubus mollifrons	3149	Neotype	US	http://n2t.net/ark:/65665/3d9cb7744-4bf1-41fc-a049-df5f95fb1d11	US 03733598	https://ids.si.edu/ids/media_view?id=ark:/65665/m3f6687f1687cf4989a9713000e3fedef7&defaultView=image_dynamic	-
1034	Rubus novogranatensis	2064	Rubus novogranatensis	3150	Holotype	S	https://herbarium.nrm.se/specimens/S-R-8022	S-R-8022	https://herbarium.nrm.se/img/fbo/large/S-R-008001/S-R-8022.jpg	-
1034	Rubus novogranatensis	2064	Rubus novogranatensis	3151	Isotype	A	https://kiki.huh.harvard.edu/databases/specimen_search.php?mode=details&id=16673	A 00040521	https://s3.amazonaws.com/huhwebimages/2A6BA98C86F54AC/type/full/40521.jpg	-
1034	Rubus novogranatensis	2064	Rubus novogranatensis	3152	Isotype	B	https://herbarium.bgbm.org/object/B100248184	B 10 0248184	https://ww2.bgbm.org/herbarium/images/B/10/02/48/18/b_10_0248184.jpg	-
1034	Rubus novogranatensis	2064	Rubus novogranatensis	3153	Isotype	NY	https://sweetgum.nybg.org/science/vh/specimen-details/?irn=621597	NY 00429647	https://sweetgum.nybg.org/images3/578/952/00429647.jpg	If link to NY database does not work, try with gbif link: https://www.gbif.org/es/occurrence/1927873636
1035	Rubus nubigenus	2065	Rubus nubigenus	3154	Lectotype	P	https://science.mnhn.fr/institution/mnhn/collection/p/item/p00679381?listIndex=32&listCount=38970	P00679381	http://mediaphoto.mnhn.fr/media/1445037423353UWuBwJhZ34ZkXbJv	-
1035	Rubus nubigenus	2065	Rubus nubigenus	3155	Isolectotype	B	https://herbarium.bgbm.org/object/BW09899010	B-W 09899-0 1 0	https://ww2.bgbm.org/Herbarium/specimen.cfm?idThumb=290885&SpecimenPK=93038&Loan=1&Flash=True&SpecimenSequenz=1	-
1035	Rubus nubigenus	2065	Rubus nubigenus	3156	Isolectotype	P	https://science.mnhn.fr/institution/mnhn/collection/p/item/p00162120?listIndex=243&listCount=38970	P00162120	http://mediaphoto.mnhn.fr/media/1443760013842MCMMHylHi81dNBEf	-
1035	Rubus nubigenus	2066	Rubus macrocarpus	3157	Lectotype	K	https://data.kew.org/records/occurrences/288622d8-e09e-40f5-a87c-8ae773978bdf	K000424922	https://data.kew.org/images/image/viewer?imageId=37022756-6990-4622-aceb-72ab22476290	-
1035	Rubus nubigenus	2066	Rubus macrocarpus	3158	Isolectotype	LD	http://herbarium.emg.umu.se/record.php?Genus=Rubus&Species=nubigenus&AccessionNo=1246215&Page=1&AaccNr=1246215&Ainst=LD&Acoll=&Aid=130840126&nrRecords=1&ARecord=1	LD-1246215	https://www.botmus.lu.se/Lund/Images/1246215.jpg	If herbarium link does not work, repeat the search with the catalogue number (1246215).
1035	Rubus nubigenus	2067	Rubus stipularis	3159	Lectotype	K	https://data.kew.org/records/occurrences/49a2688c-74cc-458d-9458-dbd831325f85	K000424924	https://data.kew.org/images/image/viewer?imageId=da233a04-7c5a-4284-9d6a-340ce5197369	-
1035	Rubus nubigenus	2067	Rubus stipularis	3160	Isolectotype	LD	http://herbarium.emg.umu.se/record.php?AccessionNo=1060102&Page=1&AaccNr=1060102&Ainst=LD&Acoll=&Aid=130551019&nrRecords=1&ARecord=1	LD-1060102	https://www.botmus.lu.se/Lund/Images/1060102.jpg	If herbarium link does not work, repeat the search with the catalogue number (1060102).
1035	Rubus nubigenus	2068	Rubus lechleri	3161	Lectotype	K	https://data.kew.org/records/occurrences/ab6ac7cd-3a95-4ac6-8511-707204a597d3	K000424925	https://data.kew.org/images/image/viewer?imageId=5fca6843-9534-4273-8d9c-b11bb2e23188	-
1035	Rubus nubigenus	2068	Rubus lechleri	3162	Isolectotype	GOET	https://gwdu64.gwdg.de/pls/herbar/typen$typen.QueryViewByKey?P_ID=4121&Z_CHK=4041	GOET-010123	https://pictures.snsb.info/GOETvplantscoll/web/GOET0101/GOET010123_20120604_180944.jpg	-
1035	Rubus nubigenus	2070	Rubus andicola	3163	Lectotype	B	http://herbarium.bgbm.org/object/B101172570	B 10 1172570	https://pictures.bgbm.org/iiif/2/B!10!11!72!57!B_10_1172570__1.jpg/full/2048,/0/default.jpg	-
1035	Rubus nubigenus	2071	Rubus holtenii	3164	Lectotype	NY	https://sweetgum.nybg.org/science/vh/specimen-details/?irn=157038	NY 00429640	https://sweetgum.nybg.org/images3/578/945/00429640.jpg	If link to NY database does not work, try with gbif link: https://www.gbif.org/es/occurrence/1928019706
1035	Rubus nubigenus	2071	Rubus holtenii	3165	Pos_ori_mat	NY	https://sweetgum.nybg.org/science/vh/specimen-details/?irn=157037	NY 00429639	https://sweetgum.nybg.org/images3/578/944/00429639.jpg	If link to NY database does not work, try with gbif link: https://www.gbif.org/es/occurrence/1929797409
1035	Rubus nubigenus	2071	Rubus holtenii	3166	Pos_ori_mat	US	http://n2t.net/ark:/65665/3f040d15f-1263-4580-874d-67ea18ef152c	US 00097919	https://ids.si.edu/ids/media_view?id=ark:/65665/m3572d76ada16f47f29a966e2cc7e27eac&defaultView=image_dynamic	-
1035	Rubus nubigenus	2071	Rubus holtenii	3167	Pos_ori_mat	US	http://n2t.net/ark:/65665/3c45ab7c0-d616-4ca7-9707-badc554e9a79	US 00097920	https://ids.si.edu/ids/media_view?id=ark:/65665/m36e8100a8be3d4f5386a33074492acf28&defaultView=image_dynamic	-
1035	Rubus nubigenus	2072	Rubus sneidernii	3168	Holotype	S	https://herbarium.nrm.se/specimens/S-R-8024	S-R-8024	https://herbarium.nrm.se/img/fbo/large/S-R-008001/S-R-8024.jpg	-
1035	Rubus nubigenus	2072	Rubus sneidernii	3169	Isotype	B	https://herbarium.bgbm.org/object/B100248183	B 10 0248183	https://ww2.bgbm.org/herbarium/images/B/10/02/48/18/b_10_0248183.jpg	-
1035	Rubus nubigenus	2072	Rubus sneidernii	3170	Isotype	NY	https://sweetgum.nybg.org/science/vh/specimen-details/?irn=646565	NY 00429656	https://sweetgum.nybg.org/images3/578/961/00429656.jpg	If link to NY database does not work, try with gbif link: https://www.gbif.org/es/occurrence/1930869327
1036	Rubus organensis	2073	Rubus organensis	3171	Lectotype	K	https://data.kew.org/records/occurrences/7c34ed4e-d935-4c5c-8d2c-2578474cc68c	K000424883	https://data.kew.org/images/image/viewer?imageId=bfee3087-b68b-47b7-b460-1f1647c530b9	-
1036	Rubus organensis	2073	Rubus organensis	3172	Ori_mat	K	https://data.kew.org/records/occurrences/74096b8a-4e18-4667-bf6e-36077020dd1b	K000424882	https://data.kew.org/images/image/viewer?imageId=c8600872-fbdd-4a27-bee9-b3a45b5c8e53	-
1037	Rubus paraguariensis	2075	Rubus hassleri var. paraguariensis	3173	Holotype	G	https://www.ville-ge.ch/musinfo/bd/cjb/chg/adetail.php?id=314&lang=en	G-00640009		Online image not available. G sent the image directly to authors.
1038	Rubus pendulus	2077	Rubus pendulus	3174	Holotype	NY	https://sweetgum.nybg.org/science/vh/specimen-details/?irn=636211	NY 00429649	https://sweetgum.nybg.org/images3/578/954/00429649.jpg	If link to NY database does not work, try with gbif link: https://www.gbif.org/es/occurrence/1930451292
1039	Rubus peruvianus	2078	Rubus peruvianus	3175	Lectotype	KRA				Not seen. Not available online.
1039	Rubus peruvianus	2079	Rubus helioscopus	3176	Holotype	B	https://herbarium.bgbm.org/object/B100248187	B 10 0248187	https://ww2.bgbm.org/herbarium/images/B/10/02/48/18/b_10_0248187.jpg	-
1039	Rubus peruvianus	2080	Rubus sparsiflorus	3177	Holotype	F	https://collections-botany.fieldmuseum.org/catalogue/336464	V0041932F	https://fm-digital-assets.fieldmuseum.org/219/922/V0041932F.jpg	-
1039	Rubus peruvianus	2080	Rubus sparsiflorus	3178	Isotype	B	https://herbarium.bgbm.org/object/B100248176	B 10 0248176	https://ww2.bgbm.org/herbarium/images/B/10/02/48/17/b_10_0248176.jpg	-
1039	Rubus peruvianus	2081	Rubus bogotensis subsp. eglandulosus	3179	Holotype	US	http://n2t.net/ark:/65665/3c0c41583-dde1-4cca-9a92-cbdfcf5fb577	US 00097864	https://ids.si.edu/ids/media_view?id=ark:/65665/m333a3c6b1aa9a4e5984fcc045c8211bb8&defaultView=image_dynamic	-
1039	Rubus peruvianus	2081	Rubus bogotensis subsp. eglandulosus	3180	Isotype	A	https://kiki.huh.harvard.edu/databases/specimen_search.php?mode=details&id=129261	A 00040516	https://s3.amazonaws.com/huhwebimages/DCC33B9A80184C0/type/full/40516.jpg	-
1039	Rubus peruvianus	2081	Rubus bogotensis subsp. eglandulosus	3181	Isotype	GH	https://kiki.huh.harvard.edu/databases/specimen_search.php?mode=details&id=131899	GH 00040517	https://s3.amazonaws.com/huhwebimages/618ECF19745242D/type/full/40517.jpg	-
1040	Rubus radicans	2082	Rubus radicans	3182	Holotype	MA	https://colecciones.rjb.csic.es/#cardAdv.php?CatalogNumber=MA-01-00476192/	MA-01-00476192	https://imagenes.rjb.csic.es/herbarioV/visorVCat.php?img=MA-01-00476192	-
1040	Rubus radicans	2082	Rubus radicans	3183	Ori_mat	MA	https://colecciones.rjb.csic.es/#cardAdv.php?CatalogNumber=MA-01-00476191/	MA-01-00476191	https://imagenes.rjb.csic.es/herbarioV/visorVCat.php?img=MA-01-00476191	-
1041	Rubus roseus	2084	Rubus roseus	3184	Holotype	P	https://science.mnhn.fr/institution/mnhn/collection/p/item/p00678395?listIndex=27&listCount=38970	P00678395	http://mediaphoto.mnhn.fr/media/1444210700321wxS78kHZCVD7t1SL	-
1041	Rubus roseus	2084	Rubus roseus	3185	Pos_ori_mat	P	https://science.mnhn.fr/institution/mnhn/collection/p/item/p00162129?listIndex=4&listCount=38970	P00162129	http://mediaphoto.mnhn.fr/media/1443760031169Nw3ZC98ZyghYA0tE	-
1041	Rubus roseus	2085	Rubus lloensis	3186	Lectotype	P	https://science.mnhn.fr/institution/mnhn/collection/p/item/p00162127?listIndex=3&listCount=38970	P00162127	http://mediaphoto.mnhn.fr/media/14437600244519FfM47PDdPy57Y3Q	-
1041	Rubus roseus	2085	Rubus lloensis	3187	Isolectotype	P	https://science.mnhn.fr/institution/mnhn/collection/p/item/p00162128?listIndex=248&listCount=38970	P00162128	http://mediaphoto.mnhn.fr/media/1443760028077W9OfPhnXiGle8W1g	-
1041	Rubus roseus	2086	Rubus santarosensis	3188	Lectotype	NY	https://sweetgum.nybg.org/science/vh/specimen-details/?irn=159156	NY 00429655	https://sweetgum.nybg.org/images3/578/960/00429655.jpg	If link to NY database does not work, try with gbif link: https://www.gbif.org/es/occurrence/1928753486
1041	Rubus roseus	2086	Rubus santarosensis	3189	Pos_ori_mat	NY	https://sweetgum.nybg.org/science/vh/specimen-details/?irn=159155	NY 00429654	https://sweetgum.nybg.org/images3/578/959/00429654.jpg	If link to NY database does not work, try with gbif link: https://www.gbif.org/es/occurrence/1929875108
1041	Rubus roseus	2088	Rubus rosiflorus	3190	Holotype	K	https://data.kew.org/records/occurrences/abf9a4a0-84bc-4140-b8d4-65e616b28f6d	K000424926	https://data.kew.org/images/image/viewer?imageId=2226a581-9f38-4002-803b-d509136ef12a	-
1041	Rubus roseus	2090	Rubus nubigenus var. subinermis	3191	Holotype	P	https://science.mnhn.fr/institution/mnhn/collection/p/item/p03145738?listIndex=15&listCount=16	P03145738	http://mediaphoto.mnhn.fr/media/1441336545590pFNnzrWdf8QUT8sx	-
1042	Rubus ruizii	2091	Rubus ruizii	3192	Pho_hol	F	https://collections-botany.fieldmuseum.org/catalogue/233189	-	https://fm-digital-assets.fieldmuseum.org/33/315/18033.jpg	No barcode.
1042	Rubus ruizii	2091	Rubus ruizii	3193	Neotype	MA	https://colecciones.rjb.csic.es/#cardAdv.php?CatalogNumber=MA-01-00812077/	MA-01-00812077	https://imagenes.rjb.csic.es/herbarioV/visorVCat.php?img=MA-01-00812077	-
1042	Rubus ruizii	2093	Rubus weberbaueri	3194	Holotype	B	http://herbarium.bgbm.org/object/B100248171	B 10 0248171	https://pictures.bgbm.org/iiif/2/B!10!02!48!17!B_10_0248171__2.jpg/full/2048,/0/default.jpg	Online image available at herbarium link
1043	Rubus rusbyi	2094	Rubus rusbyi	3195	Holotype	NY	https://sweetgum.nybg.org/science/vh/specimen-details/?irn=370126	NY 00429653	https://sweetgum.nybg.org/images3/578/958/00429653.jpg	If link to NY database does not work, try with gbif link: https://www.gbif.org/es/occurrence/1930750543
1044	Rubus schottii	2095	Rubus schottii	3196	Lectotype	W	https://w.jacq.org/W0279047	W 0279047	http://jacq.nhm-wien.ac.at/djatoka/jacq-viewer/viewer.html?rft_id=w_0279047&identifiers=w_0279047	-
1044	Rubus schottii	2095	Rubus schottii	3197	Isolectotype	W	https://w.jacq.org/W0279046	W 0279046	http://jacq.nhm-wien.ac.at/djatoka/jacq-viewer/viewer.html?rft_id=w_0279046&identifiers=w_0279046	-
1044	Rubus schottii	2095	Rubus schottii	3198	Isolectotype	W	https://w.jacq.org/W0279048	W 0279048	http://jacq.nhm-wien.ac.at/djatoka/jacq-viewer/viewer.html?rft_id=w_0279048&identifiers=w_0279048	-
1045	Rubus sellowii	2096	Rubus sellowii	3199	Lectotype	B	https://ww2.bgbm.org/Herbarium/specimen.cfm?Barcode=B100248177	B 10 0248177	https://ww2.bgbm.org/herbarium/images/B/10/02/48/17/b_10_0248177.jpg	-
1045	Rubus sellowii	2096	Rubus sellowii	3200	Isolectotype	HAL	https://www.jacq.org/detail.php?ID=144417	HAL 0098247	https://typusdb.botanik.uni-halle.de//jacq-viewer/viewer.html?rft_id=hal_0098247&identifiers=hal_0098247	-
1046	Rubus urticifolius	2097	Rubus urticifolius	3201	Holotype	P	https://science.mnhn.fr/institution/mnhn/collection/p/item/p00678396?listIndex=28&listCount=38970	P00678396	http://mediaphoto.mnhn.fr/media/1444210708692u6xFJMhgkoxzHtHz	-
1046	Rubus urticifolius	2097	Rubus urticifolius	3202	Ori_mat	P	https://science.mnhn.fr/institution/mnhn/collection/p/item/p00162123?listIndex=2&listCount=38970	P00162123	http://mediaphoto.mnhn.fr/media/1443760136619Fk7ya8uc0vlB9yva	-
1046	Rubus urticifolius	2097	Rubus urticifolius	3203	Ori_mat	P	https://science.mnhn.fr/institution/mnhn/collection/p/item/p00162124?listIndex=245&listCount=38970	P00162124	http://mediaphoto.mnhn.fr/media/1443760140361qjSI3F356wuolV63	-
1046	Rubus urticifolius	2097	Rubus urticifolius	3204	Ori_mat	P	https://science.mnhn.fr/institution/mnhn/collection/p/item/p00162126?listIndex=247&listCount=38970	P00162126	http://mediaphoto.mnhn.fr/media/1443760147871eJYavXjjykTm3ama	-
1046	Rubus urticifolius	2097	Rubus urticifolius	3205	Ori_mat	P	https://science.mnhn.fr/institution/mnhn/collection/p/item/p00162125?listIndex=246&listCount=38970	P00162125	http://mediaphoto.mnhn.fr/media/1443760144555KfyvHmsfGsHiyhYO	-
1046	Rubus urticifolius	2099	Rubus trichomallus	3206	Lectotype	HAL	https://www.jacq.org/detail.php?ID=144418	HAL 0060486	https://typusdb.botanik.uni-halle.de//jacq-viewer/viewer.html?rft_id=hal_0060486&identifiers=hal_0060486	-
1046	Rubus urticifolius	2099	Rubus trichomallus	3207	Ori_mat	HAL	https://www.jacq.org/detail.php?ID=144419	HAL 0107627		Link to web image damaged.
1046	Rubus urticifolius	2101	Rubus hassleri	3208	Lectotype	G	https://www.ville-ge.ch/musinfo/bd/cjb/chg/adetail.php?id=62743&lang=en	G-00640010		Online image not available. G sent the image directly to authors. Two sheets.
1046	Rubus urticifolius	2101	Rubus hassleri	3209	Isolectotype	BM	https://data.nhm.ac.uk/dataset/collection-specimens/resource/05ff2255-c38a-40c9-b657-4ccb55ab2feb/record/4574846	BM001034370	https://data.nhm.ac.uk/media/3c9b4311-fd47-4540-945c-ca73292760d7	-
1046	Rubus urticifolius	2101	Rubus hassleri	3210	Isolectotype	P	https://science.mnhn.fr/institution/mnhn/collection/p/item/p00682374	P00682374	https://mediaphoto.mnhn.fr/media/1443760011150scEYHAyolQq62Lxh	-
1047	Rubus adenomallus var. larecajanus	2103	Rubus adenomallus var. larecajanus	3211	Lectotype	K	https://data.kew.org/records/occurrences/d84bbef4-b01e-41eb-ae96-325c17c51805	K000424915	https://data.kew.org/images/image/viewer?imageId=1f2dd13a-b343-4856-bd17-2b8b88b8ef88	-
1047	Rubus adenomallus var. larecajanus	2103	Rubus adenomallus var. larecajanus	3212	Isolectotype	BR	https://www.botanicalcollections.be/specimen/BR0000033828565	BR0000033828565	https://gatekeeper02.br.fgov.be/archive02/iipsrv/iipsrv.fcgi?FIF=/var/www/html/images/BR0/000/033/828/565/BR0000033828565.jp2&WID=native&QLT=100&CVT=jpeg	-
1048	Rubus aenigmaticus	2104	Rubus aenigmaticus	3213	Unknown	-				No sample was cited in the protologue.
1049	Rubus eriocarpus	2105	Rubus eriocarpus	3214	Unknown	-				To be lectotypified.
1050	Rubus loxensis f. parvifolius	2107	Rubus loxensis f. parvifolius	3215	Unknown	-				Type not found.
1051	Rubus porphyromallos	2108	Rubus porphyromallos	3216	Unknown	-				No sample was cited in the protologue.
1052	Rubus schottii var. pohlianus	2109	Rubus schottii var. pohlianus	3217	Holotype	W	https://w.jacq.org/W0279045	W 0279045	http://jacq.nhm-wien.ac.at/djatoka/jacq-viewer/viewer.html?rft_id=w_0279045&identifiers=w_0279045	-
1053	Rubus urticifolius var. rosiflorus	2110	Rubus urticifolius var. rosiflorus	3218	Holotype	CUZ	https://atrium.andesamazon.org/collection_display_info.php?id=70838	CUZ-5585	http://img.brit.org/fcgi-bin/iipsrv.fcgi?FIF=images.aabp/collections/cvargas_003433_01.jp2&obj=IIP,1.0&hei=1000&cvt=jpeg	-
1053	Rubus urticifolius var. rosiflorus	2110	Rubus urticifolius var. rosiflorus	3219	Isotype	CUZ	https://atrium.andesamazon.org/collection_display_info.php?id=70838	CUZ-5589	http://img.brit.org/fcgi-bin/iipsrv.fcgi?FIF=images.aabp/collections/cvargas_003433_02.jp2&obj=IIP,1.0&hei=1000&cvt=jpeg	-
